# Supplementary material for: Mfsd2a-mediated lysolipid transport is important for renal recovery after acute kidney injury
Source: J Lipid Res. 2023 Jul 17;64(8):100416. doi: 10.1016/j.jlr.2023.100416 (PMC10424216; doi:10.1016/j.jlr.2023.100416)
Supplement: Supplemental Data [file mmc1.xlsx]

## Sheet: RNAseq Fig3
RNA Seq for Fig 3
Gene ID	Gene name	P-value (HET vs. WT)	FDR step up (HET vs. WT)	Ratio (HET vs. WT)	Fold change (HET vs. WT)	LSMean(HET) (HET vs. WT)	LSMean(WT) (HET vs. WT)	HET12	HET11	HET8	HET6	WT7	WT11	WT12	WT4
ENSMUSG00000002985	Apoe	2.34015e-116	3.87202e-112	12.7363	12.7363	1090.13	85.5928	1201.47	865.082	883.83	1410.16	102.111	89.3216	67.2422	83.7247
ENSMUSG00000026822	Lcn2	1.38077e-96	1.14231e-92	41.6833	41.6833	88.7415	2.12895	90.8789	57.4795	93.7186	112.904	2.461	1.86039	2.34542	1.85764
ENSMUSG00000005980	Dnase1	3.69799e-93	2.03956e-89	0.17195	-5.81563	110.554	642.942	112.608	102.303	132.376	94.9317	624.36	652.39	593.796	701.212
ENSMUSG00000030218	Mgp	6.58141e-85	2.7224e-81	13.4425	13.4425	405.166	30.1407	408.037	289.427	330.048	593.175	33.3936	28.0155	32.9725	26.1941
ENSMUSG00000026193	Fn1	2.23041e-81	7.38087e-78	15.1865	15.1865	400.997	26.4048	423.508	358.703	283.801	537.977	33.6117	27.3213	27.6748	17.041
ENSMUSG00000001506	Col1a1	1.62598e-80	4.4839e-77	17.4956	17.4956	357.162	20.4144	376.681	340.941	256.791	454.233	22.8958	18.603	27.9784	12.1953
ENSMUSG00000029811	Aoc1	5.7301e-77	1.35443e-73	35.4267	35.4267	160.795	4.5388	148.964	83.0048	182.948	228.286	5.82527	5.27555	4.02852	3.04216
ENSMUSG00000053113	Socs3	4.03273e-73	8.3407e-70	36.8457	36.8457	66.6341	1.80847	63.7486	45.9152	66.042	90.8466	1.52648	1.55497	2.17987	1.96533
ENSMUSG00000028364	Tnc	8.67454e-66	1.59477e-62	22.8069	22.8069	131.517	5.76656	108.506	100.904	112.891	203.797	6.41714	5.4699	7.28436	3.90363
ENSMUSG00000018593	Sparc	1.91241e-61	3.16427e-58	5.28601	5.28601	614.513	116.253	658.098	557.899	474.108	767.944	129.306	107.73	120.824	107.172
ENSMUSG00000079523	Tmsb10	5.64922e-60	8.49745e-57	9.17625	9.17625	192.033	20.9272	201.604	141.551	177.427	247.562	21.455	22.7061	22.4567	17.0968
ENSMUSG00000061947	Serpina10	1.17521e-59	1.62042e-56	55.4794	55.4794	51.3644	0.925827	48.8099	27.4318	53.9802	75.2508	0.872318	1.16625	0.910635	0.753885
ENSMUSG00000028339	Col15a1	1.13606e-56	1.44594e-53	10.2372	10.2372	241.841	23.6237	252.627	195.692	169.942	349.111	28.4406	22.3235	24.4742	19.2755
ENSMUSG00000027962	Vcam1	1.42524e-56	1.68443e-53	51.4485	51.4485	396.604	7.70875	327.464	225.688	460.129	573.153	10.1241	6.77489	8.91231	5.03431
ENSMUSG00000031502	Col4a1	6.72836e-56	7.42183e-53	4.404	4.404	846.89	192.3	842.867	710.782	744.718	1089.22	187.497	191.295	215.262	175.144
ENSMUSG00000024610	Cd74	7.63093e-56	7.89133e-53	6.24118	6.24118	890.525	142.685	1001.98	567.881	831.781	1160.47	144.668	152.598	150.399	123.083
ENSMUSG00000038418	Egr1	1.19212e-55	1.16029e-52	15.0491	15.0491	93.6098	6.22031	120.99	83.9115	72.532	96.9811	7.1959	7.58008	5.32534	4.79202
ENSMUSG00000003617	Cp	5.56879e-55	5.11895e-52	11.1326	11.1326	284.762	25.5791	279.733	152.095	299.712	407.535	28.6899	22.4624	24.143	27.0287
ENSMUSG00000005087	Cd44	1.81957e-54	1.58456e-51	33.3131	33.3131	80.4631	2.41536	62.609	47.6024	87.798	123.869	3.36437	1.83262	2.59374	1.88456
ENSMUSG00000029380	Cxcl1	4.93691e-54	4.0843e-51	67.4921	67.4921	74.6065	1.10541	63.5373	41.7589	90.1384	103.007	1.15267	0.55541	2.0695	0.646202
ENSMUSG00000001435	Col18a1	8.37982e-53	6.6025e-50	4.34015	4.34015	568.7	131.032	593.103	447.35	518.465	715.901	126.474	132.193	135.728	129.727
ENSMUSG00000035775	Krt20	2.3158e-52	1.74169e-49	181.499	181.499	60.6216	0.334006	37.1463	33.1284	77.4034	94.8273	0.716565	0.388817	0.193244	0.0539418
ENSMUSG00000022893	Adamts1	1.0394e-51	7.47737e-49	7.59631	7.59631	271.849	35.787	203.417	207.549	305.035	371.457	41.7731	33.402	33.8003	34.1896
ENSMUSG00000000078	Klf6	2.29785e-51	1.58418e-48	8.82315	8.82315	233.811	26.4997	169.081	173.636	252.268	340.318	28.8767	24.9058	27.5921	24.6327
ENSMUSG00000037443	Cep85	1.22671e-50	8.11883e-48	4.99076	4.99076	904.558	181.246	803.455	619.681	1037.68	1157.48	187.525	184.779	174.685	178.003
ENSMUSG00000024501	Dpysl3	2.85196e-48	1.81495e-45	10.6581	10.6581	100.37	9.41723	105.184	73.665	86.3151	136.324	10.0306	9.44037	10.1815	8.02253
ENSMUSG00000036594	H2-Aa	4.14934e-48	2.54278e-45	6.03524	6.03524	305.808	50.6703	346.436	205.647	281.851	389.303	52.3646	51.089	53.2528	45.9808
ENSMUSG00000000567	Sox9	8.0763e-47	4.77251e-44	43.2814	43.2814	38.5199	0.889987	29.5395	24.1312	54.8959	45.5324	0.934619	0.749769	0.717491	1.1577
ENSMUSG00000032332	Col12a1	3.18325e-46	1.81621e-43	16.4913	16.4913	108.63	6.58712	95.1907	80.2906	73.7425	185.318	8.00581	6.63606	5.79441	5.9227
ENSMUSG00000031503	Col4a2	8.73339e-46	4.81675e-43	3.81996	3.81996	604.788	158.323	616.512	537.723	508.893	756.037	148.62	156.459	179.707	148.496
ENSMUSG00000054364	Rhob	2.51859e-45	1.34428e-42	5.39744	5.39744	274.654	50.886	234.921	225.859	264.248	373.638	49.9034	52.116	56.7016	44.8234
ENSMUSG00000000957	Mmp14	9.96594e-45	5.15302e-42	12.9118	12.9118	80.7383	6.25307	83.8649	67.0146	59.3921	112.687	6.94669	6.58053	6.5394	4.95355
ENSMUSG00000029135	Fosl2	5.04729e-44	2.53068e-41	9.44326	9.44326	126.856	13.4335	100.262	91.9778	132.029	183.193	14.1113	13.5497	14.0168	12.0607
ENSMUSG00000070436	Serpinh1	8.21332e-44	3.99699e-41	3.80876	3.80876	408.367	107.218	396.476	366.266	352.682	518.072	116.194	103.732	104.24	104.721
ENSMUSG00000026728	Vim	9.54057e-44	4.51024e-41	5.36161	5.36161	138.325	25.7991	135.759	132.464	115.932	169.155	26.8208	22.3236	27.5922	26.4633
ENSMUSG00000039252	Lgi2	3.1921e-43	1.46713e-40	99.6087	99.6087	33.0758	0.332058	35.1183	20.0726	24.8231	52.294	0.654263	0.277755	0.248428	0.161625
ENSMUSG00000031740	Mmp2	3.39648e-43	1.51887e-40	14.688	14.688	66.0222	4.49496	70.9755	67.4792	43.6422	81.9862	5.51377	5.08119	4.19408	3.20369
ENSMUSG00000007682	Dio2	3.63504e-43	1.58277e-40	170.838	170.838	26.738	0.156511	23.6655	21.4907	19.8423	41.9607	0.187004	0.24999	0.165652	0.0270209
ENSMUSG00000032231	Anxa2	4.03489e-43	1.71183e-40	5.92665	5.92665	188.089	31.736	168.158	138.429	192.388	253.422	32.3031	32.2359	31.179	31.2284
ENSMUSG00000052684	Jun	2.07709e-41	8.53036e-39	5.62057	5.62057	141.937	25.2531	115.305	148.868	138.355	165.252	21.5563	23.6838	28.888	26.867
ENSMUSG00000033860	Fgg	2.11377e-41	8.53036e-39	17.0947	17.0947	75.2679	4.40299	82.9111	39.6806	72.0736	106.415	4.08083	3.77621	4.63555	5.11508
ENSMUSG00000031799	Tpm4	5.30008e-40	2.08798e-37	4.22238	4.22238	236.779	56.0772	239.933	188.759	219.949	298.497	57.0613	56.4112	56.6067	54.2331
ENSMUSG00000032011	Thy1	6.55673e-40	2.52297e-37	20.9129	20.9129	45.6053	2.18072	51.6413	32.1749	33.0883	65.5176	2.2118	2.52676	2.29023	1.69612
ENSMUSG00000027204	Fbn1	7.66276e-40	2.88154e-37	10.558	10.558	84.5159	8.0049	95.7443	76.5044	57.5079	108.3	9.84371	7.52456	8.60883	6.05732
ENSMUSG00000031328	Flna	2.10002e-39	7.72155e-37	4.24881	4.24881	284.317	66.9168	285.628	231.089	263.281	357.292	71.1796	61.5834	75.9057	59.0106
ENSMUSG00000091955	Gm9844	2.58074e-39	9.28281e-37	8.50429	8.50429	67.9501	7.99009	70.8255	52.4564	63.8301	84.696	7.4842	7.89156	8.69467	7.88597
ENSMUSG00000029304	Spp1	3.53114e-39	1.24311e-36	12.553	12.553	7266.99	578.903	7454.39	3649.18	7662.78	10301.6	619.522	539.798	520.975	635.317
ENSMUSG00000073421	H2-Ab1	3.92807e-39	1.35404e-36	5.8112	5.8112	310.182	53.3766	359.147	193.78	284.313	403.492	48.5951	58.8628	58.6882	47.3541
ENSMUSG00000026043	Col3a1	5.60565e-39	1.89288e-36	17.7424	17.7424	804.282	45.3312	890.695	636.351	553.137	1136.95	58.937	42.1758	55.4046	24.8212
ENSMUSG00000035910	Dcdc2a	2.35484e-38	7.79265e-36	8.47537	8.47537	82.134	9.6909	79.2155	55.3034	88.5227	105.515	9.81255	9.99568	8.99509	9.96084
ENSMUSG00000024164	C3	7.09046e-38	2.30037e-35	93.6329	93.6329	897.526	9.58558	912.236	402.283	1005.65	1269.94	17.1953	8.19093	8.55361	4.41513
ENSMUSG00000031673	Cdh11	1.29876e-37	4.13255e-35	12.7129	12.7129	73.6309	5.79184	92.147	62.516	46.7378	93.1099	7.04015	6.83042	5.21498	4.09406
ENSMUSG00000060586	H2-Eb1	2.25863e-37	7.0512e-35	5.58179	5.58179	274.653	49.2051	308.266	168.92	264.381	357.054	54.3267	49.1172	49.8037	43.5851
ENSMUSG00000037868	Egr2	5.00844e-37	1.53462e-34	78.4165	78.4165	20.799	0.265237	24.278	19.5836	16.073	23.257	0.46736	0.138928	0.248428	0.215467
ENSMUSG00000040152	Thbs1	1.61872e-36	4.86969e-34	6.48822	6.48822	280.978	43.3058	211.7	213.635	245.349	453.278	48.2524	43.4254	42.5745	38.9816
ENSMUSG00000031375	Bgn	1.89744e-36	5.60627e-34	4.98571	4.98571	453.871	91.0344	462.887	401.985	324.07	626.553	103.109	97.7903	95.6061	67.6524
ENSMUSG00000049775	Tmsb4x	6.82369e-36	1.98078e-33	3.45447	3.45447	498.216	144.223	545.574	401.577	434.045	611.668	153.572	140.993	153.66	128.684
ENSMUSG00000022665	Ccdc80	9.31653e-36	2.65778e-33	11.8789	11.8789	71.2012	5.99392	84.4945	58.1149	42.6991	99.4899	7.2582	5.33108	5.87718	5.51889
ENSMUSG00000038642	Ctss	1.15415e-35	3.23669e-33	9.94224	9.94224	98.2918	9.88629	107.74	59.7291	83.0036	142.703	9.6568	8.99613	12.2234	8.66863
ENSMUSG00000046805	Mpeg1	1.34138e-35	3.69907e-33	8.06084	8.06084	116.839	14.4946	126.483	77.5766	102.496	160.808	13.1457	13.4941	18.735	12.5991
ENSMUSG00000023886	Smoc2	1.44962e-35	3.93202e-33	11.1202	11.1202	104.535	9.40046	129.272	103.637	76.9461	108.266	9.50106	12.4391	11.0369	4.6305
ENSMUSG00000013584	Aldh1a2	1.47712e-35	3.942e-33	23.2319	23.2319	43.4398	1.86983	43.2739	26.9184	34.5691	69.0075	2.24295	1.41614	2.34542	1.48075
ENSMUSG00000026628	Atf3	2.54256e-35	6.67765e-33	29.0195	29.0195	31.8	1.09581	18.5309	31.4903	37.7726	39.4249	0.810017	0.944128	1.60043	1.02309
ENSMUSG00000021127	Zfp36l1	2.86673e-35	7.41138e-33	3.78418	3.78418	394.268	104.189	363.348	321.113	362.248	530.411	113.264	95.4579	101.842	106.203
ENSMUSG00000055653	Gpc3	2.94972e-35	7.50862e-33	7.22547	7.22547	71.2584	9.86211	66.2632	57.4797	70.027	91.2835	9.50105	8.96837	10.0988	10.8761
ENSMUSG00000022816	Fstl1	3.68705e-35	9.24332e-33	5.62686	5.62686	167.709	29.8051	190.887	151.926	116.872	211.139	33.9232	28.2932	32.1172	24.9019
ENSMUSG00000048612	Myof	1.12396e-34	2.77568e-32	6.50019	6.50019	97.6058	15.0158	94.7877	71.0738	96.6545	127.928	16.2919	13.6607	15.1757	14.9412
ENSMUSG00000076431	Sox4	1.1415e-34	2.77753e-32	6.47351	6.47351	118.791	18.3503	122.595	99.1895	97.6764	155.71	22.9893	16.9371	15.6723	17.8217
ENSMUSG00000038587	Akap12	1.513e-34	3.62813e-32	10.1027	10.1027	132.34	13.0994	108.794	68.0884	149.964	202.548	12.0554	12.5501	15.755	12.0337
ENSMUSG00000004951	Hspb1	1.64552e-34	3.88953e-32	9.582	9.582	66.7121	6.96223	55.7045	60.387	57.9446	92.8325	9.06797	6.66599	6.33483	5.79695
ENSMUSG00000002020	Ltbp2	1.91478e-34	4.46226e-32	79.347	79.347	23.3756	0.294599	21.1732	16.9038	16.2497	39.1828	0.529661	0.166693	0.27602	0.215467
ENSMUSG00000040663	Clcf1	2.09465e-34	4.81362e-32	10.645	10.645	54.9959	5.16638	46.1683	41.0252	55.3	77.5138	5.54492	4.748	4.85628	5.51889
ENSMUSG00000052837	Junb	2.14551e-34	4.86296e-32	7.22456	7.22456	112.327	15.5479	120.82	82.5397	103.249	142.704	11.3701	17.298	19.5352	13.9721
ENSMUSG00000022037	Clu	2.29045e-34	5.12131e-32	3.49872	3.49872	1032.85	295.208	1046.06	724.322	1080.05	1281.01	291.665	282.432	262.764	343.961
ENSMUSG00000036887	C1qa	2.43371e-34	5.36908e-32	7.97932	7.97932	111.394	13.9604	118.052	78.9702	99.534	149.03	11.8996	12.7445	19.4524	11.7376
ENSMUSG00000047945	Marcksl1	2.47564e-34	5.38972e-32	7.67417	7.67417	65.2332	8.50036	68.4817	52.4186	57.5343	82.5036	8.06812	8.35752	9.71247	7.86101
ENSMUSG00000015852	Fcrls	2.81525e-34	6.04949e-32	59.1871	59.1871	20.7801	0.351092	21.0031	14.3027	19.6	28.2192	0.560812	0.333286	0.303612	0.215467
ENSMUSG00000029661	Col1a2	5.29742e-34	1.12373e-31	10.7411	10.7411	520.893	48.4951	580.889	443.632	350.619	708.43	57.5041	46.7572	56.5637	33.1667
ENSMUSG00000040405	Havcr1	7.49019e-34	1.56877e-31	151.49	151.49	383.212	2.52962	282.935	172.757	427.006	650.162	4.57925	2.85995	0.938227	1.74996
ENSMUSG00000026837	Col5a1	1.87354e-33	3.87496e-31	10.1126	10.1126	82.9542	8.20309	88.1752	74.3982	54.9499	114.294	9.22069	9.32932	8.99509	5.2766
ENSMUSG00000048376	F2r	2.39667e-33	4.89572e-31	4.8146	4.8146	142.287	29.5532	143.133	124.714	117.545	183.765	32.1164	29.0984	31.7309	25.2788
ENSMUSG00000037411	Serpine1	3.15316e-33	6.36245e-31	18.4663	18.4663	43.0347	2.33044	34.8003	35.1328	36.1307	66.0904	2.99056	1.66603	2.89725	1.77688
ENSMUSG00000028001	Fga	3.88886e-33	7.75242e-31	8.45674	8.45674	131.038	15.4951	131.767	69.2891	130.657	192.459	12.8964	16.8816	16.4173	15.7758
ENSMUSG00000074254	Cyp2a4	4.55093e-33	8.96425e-31	0.286646	-3.48863	166.506	580.879	136.499	202.843	169.66	157.045	617.443	711.724	522.395	471.972
ENSMUSG00000078915	Hsp25-ps1	5.80555e-33	1.1301e-30	12.3639	12.3639	46.3346	3.74757	35.9676	41.3512	40.2221	67.8179	4.04481	4.16275	3.64789	3.13927
ENSMUSG00000034394	Lif	6.02109e-33	1.15843e-30	58.3681	58.3681	24.095	0.412811	16.3757	14.8162	26.9231	38.2804	0.529661	0.24999	0.579531	0.29623
ENSMUSG00000069516	Lyz2	6.42013e-33	1.22101e-30	18.7241	18.7241	434.18	23.1883	441.972	318.619	350.052	626.083	27.7553	20.1301	32.0344	12.8414
ENSMUSG00000001025	S100a6	1.10881e-32	2.08481e-30	9.17804	9.17804	61.6667	6.71894	59.037	48.7512	53.3348	85.5572	8.41078	6.33064	5.76682	6.38036
ENSMUSG00000022098	Bmp1	3.02561e-32	5.62491e-30	8.01036	8.01036	59.7089	7.45396	63.0722	48.4577	48.5961	78.7136	7.56971	7.24689	7.97417	7.02645
ENSMUSG00000071637	Cebpd	3.24667e-32	5.96883e-30	13.3863	13.3863	47.3912	3.54028	48.0445	29.7674	49.0771	62.6861	3.82555	3.19119	4.48114	2.66758
ENSMUSG00000045136	Tubb2b	3.60513e-32	6.55499e-30	7.22647	7.22647	77.0858	10.6671	71.7223	57.0849	75.6635	103.894	9.90832	10.1543	12.6394	9.9628
ENSMUSG00000020695	Mrc2	6.44245e-32	1.15866e-29	7.06062	7.06062	109.324	15.4837	118.052	91.6587	80.9032	146.685	17.8806	17.298	15.9207	10.8492
ENSMUSG00000048126	Col6a3	1.1719e-31	2.08498e-29	7.99229	7.99229	98.1669	12.2827	89.7609	91.6355	69.9995	141.285	15.3574	11.5783	13.3547	8.85707
ENSMUSG00000022146	Osmr	4.00266e-31	7.04554e-29	11.5189	11.5189	75.9155	6.59051	69.7706	53.8855	69.3265	110.695	5.51376	9.30155	7.53271	4.01132
ENSMUSG00000054555	Adam12	8.69223e-31	1.51391e-28	18.3821	18.3821	39.8484	2.16778	45.4065	39.3385	26.3576	48.2853	2.92826	2.3324	2.34542	1.07694
ENSMUSG00000035356	Nfkbiz	2.75594e-30	4.74997e-28	8.57445	8.57445	53.547	6.24495	44.7942	40.6094	57.4813	71.3273	6.26138	6.9137	6.12551	5.68041
ENSMUSG00000037405	Icam1	6.74517e-30	1.15057e-27	6.64835	6.64835	105.324	15.8422	92.0321	71.5866	118.724	138.984	13.6441	14.1327	20.3728	15.2104
ENSMUSG00000036905	C1qb	6.84898e-30	1.15636e-27	8.50248	8.50248	115.862	13.6269	126.483	81.9774	102.172	152.82	11.7439	10.1623	21.9081	10.6877
ENSMUSG00000001525	Tubb5	1.29548e-29	2.16514e-27	4.24388	4.24388	193.846	45.6766	200.42	145.789	178.902	250.289	44.0782	44.3415	54.5771	39.7084
ENSMUSG00000032366	Tpm1	1.36071e-29	2.25143e-27	3.25482	3.25482	278.528	85.5739	296.037	236.744	234.686	346.648	90.6487	85.4904	85.7009	80.467
ENSMUSG00000004040	Stat3	1.61149e-29	2.63997e-27	3.73636	3.73636	207.749	55.6019	182.113	162.591	222.398	263.942	57.6284	51.6166	57.2255	55.941
ENSMUSG00000027408	Cpxm1	2.37919e-29	3.85942e-27	12.4409	12.4409	39.9624	3.21218	48.6196	35.1822	28.1616	47.8769	3.67588	3.19313	3.72502	2.26146
ENSMUSG00000022512	Cldn1	3.4745e-29	5.58147e-27	8.46656	8.46656	92.3886	10.9122	91.3457	52.0035	87.7172	138.506	9.43875	10.19	13.2719	10.7415
ENSMUSG00000030074	Gxylt2	4.42466e-29	7.03946e-27	32.6631	32.6631	19.9843	0.611832	18.9324	16.2098	19.0077	25.7927	0.747715	0.833065	0.386388	0.484676
ENSMUSG00000027995	Tlr2	2.25792e-28	3.55806e-26	14.0283	14.0283	36.3241	2.58934	28.0182	25.0358	45.2306	47.032	3.11516	2.4157	2.81448	2.01917
ENSMUSG00000036896	C1qc	2.49713e-28	3.89789e-26	7.67694	7.67694	85.5025	11.1376	92.8655	60.4868	73.7688	114.894	9.96831	11.2451	15.2309	8.10329
ENSMUSG00000035186	Ubd	2.96243e-28	4.58097e-26	25.5337	25.5337	25.9713	1.01714	27.8914	16.552	25.1461	34.2993	1.15267	1.30508	1.10378	0.511597
ENSMUSG00000026365	Cfh	3.40166e-28	5.17617e-26	4.77245	4.77245	414.284	86.8075	436.206	387.983	259.857	573.09	107.252	90.0973	89.0121	60.8946
ENSMUSG00000040659	Efhd2	3.4099e-28	5.17617e-26	4.86025	4.86025	102.656	21.1215	87.9634	76.7453	116.307	129.645	20.3726	20.6021	23.4257	20.0831
ENSMUSG00000026712	Mrc1	4.60211e-28	6.92242e-26	13.6245	13.6245	38.2217	2.80535	38.0974	24.7668	34.0843	55.9479	3.27092	3.16537	2.15227	2.63835
ENSMUSG00000032327	Stra6	9.11697e-28	1.359e-25	29.521	29.521	32.3176	1.09473	27.6165	14.6694	43.4004	43.597	1.80684	1.08295	0.855451	0.646202
ENSMUSG00000030616	Sytl2	1.68748e-27	2.47744e-25	6.05682	6.05682	85.3735	14.0954	87.329	58.3598	81.3609	114.458	15.5131	15.3822	13.2994	12.1953
ENSMUSG00000020423	Btg2	1.69195e-27	2.47744e-25	4.67432	4.67432	79.122	16.927	86.1251	77.161	63.0266	90.165	16.8837	18.1587	15.9207	16.7449
ENSMUSG00000018920	Cxcl16	2.06561e-27	2.99804e-25	3.99993	3.99993	133.571	33.3934	131.947	108.6	124.131	169.627	34.684	30.8579	36.5395	31.4972
ENSMUSG00000022346	Myc	2.82714e-27	4.06764e-25	11.2593	11.2593	39.9175	3.5453	33.0471	30.0965	36.5075	60.0372	3.39552	3.41526	4.1389	3.23061
ENSMUSG00000005397	Nid1	3.3373e-27	4.76026e-25	4.35418	4.35418	133.698	30.7056	138.887	118.407	103.007	174.495	32.4902	30.7365	33.2209	26.3826
ENSMUSG00000023905	Tnfrsf12a	4.11196e-27	5.81508e-25	7.62733	7.62733	93.6159	12.2737	59.5858	64.4229	123.468	127.03	11.0274	11.3284	13.2995	13.4336
ENSMUSG00000022587	Ly6e	4.44549e-27	6.23348e-25	3.11203	3.11203	580.755	186.616	590.371	444.343	576.85	711.479	190.673	194.167	215.888	145.747
ENSMUSG00000031538	Plat	5.75594e-27	8.00317e-25	5.19032	5.19032	137.885	26.5657	122.468	89.5559	159.492	180.058	26.6027	24.1283	23.9775	31.5514
ENSMUSG00000022500	Litaf	6.49316e-27	8.95299e-25	4.65806	4.65806	125.218	26.8821	117.483	90.07	121.665	171.685	28.2849	27.127	26.6815	25.4404
ENSMUSG00000022952	Runx1	7.4618e-27	1.02036e-24	19.966	19.966	29.5466	1.47984	24.1302	19.2903	28.4845	46.2959	2.08719	1.16625	1.51766	1.1577
ENSMUSG00000022462	Slc38a2	8.10324e-27	1.09183e-24	3.27261	3.27261	178.638	54.5859	169.8	156.742	179.845	208.193	48.6886	54.365	64.234	51.0421
ENSMUSG00000040249	Lrp1	8.11643e-27	1.09183e-24	4.88064	4.88064	135.469	27.7564	134.808	116.694	106.13	184.255	29.0325	29.6815	31.4826	20.8369
ENSMUSG00000025196	Cpn1	1.29371e-26	1.72626e-24	3.51307	3.51307	137.936	39.2636	137.809	116.769	144.388	152.793	38.5646	38.5942	33.8003	46.0887
ENSMUSG00000023043	Krt18	2.03281e-26	2.69079e-24	5.4686	5.4686	63.8806	11.6813	61.2131	49.118	66.8227	78.3866	11.7127	11.3007	11.9474	11.7645
ENSMUSG00000079592	C1qtnf5	2.29987e-26	3.02014e-24	10.9137	10.9137	36.4751	3.34215	38.8703	31.1111	27.0534	48.8668	3.93302	3.7477	2.9201	2.77501
ENSMUSG00000023224	Serping1	2.6464e-26	3.44782e-24	5.28689	5.28689	161.281	30.5059	176.332	145.668	113.022	210.098	34.6397	32.458	35.2075	19.7331
ENSMUSG00000025225	Nfkb2	3.28847e-26	4.23901e-24	5.70067	5.70067	75.9352	13.3204	65.3478	56.4439	78.5394	103.439	13.4903	12.78	13.5385	13.4732
ENSMUSG00000047281	Sfn	3.30492e-26	4.23901e-24	8.0299	8.0299	51.0648	6.35933	40.2523	39.0695	55.192	69.7709	5.98102	7.49679	5.71164	6.24575
ENSMUSG00000000489	Pdgfb	3.34862e-26	4.26202e-24	4.95839	4.95839	102.568	20.6858	84.1388	82.2952	99.3454	144.531	20.248	21.8793	20.6665	19.9485
ENSMUSG00000029163	Emilin1	3.38694e-26	4.27788e-24	5.32318	5.32318	109.135	20.5019	112.196	87.479	85.9105	150.965	23.4876	21.2962	21.2459	15.9911
ENSMUSG00000021367	Edn1	6.48535e-26	8.12929e-24	20.6443	20.6443	32.9883	1.59794	31.0397	13.8871	35.7537	51.2853	1.46418	1.30508	1.60043	2.01917
ENSMUSG00000047501	Cldn4	1.04871e-25	1.30465e-23	5.94587	5.94587	91.5272	15.3934	75.37	61.098	103.357	126.318	15.2016	14.3271	14.6514	17.391
ENSMUSG00000001119	Col6a1	1.26445e-25	1.56132e-23	5.58996	5.58996	83.4563	14.9297	87.0546	83.9089	61.8689	100.989	17.1641	15.0212	16.8588	10.6877
ENSMUSG00000056737	Capg	1.3641e-25	1.67188e-23	6.69631	6.69631	50.8783	7.59797	51.4721	40.928	45.9307	65.1905	8.28618	8.35751	6.5118	7.24183
ENSMUSG00000006403	Adamts4	1.56253e-25	1.90101e-23	35.9285	35.9285	21.7737	0.606029	15.6784	13.6427	22.6423	35.1445	0.49851	0.444348	1.0486	0.430835
ENSMUSG00000072235	Tuba1a	2.60833e-25	3.15018e-23	4.69223	4.69223	89.3061	19.0328	95.9078	77.3069	71.6301	112.38	18.9944	19.0497	21.608	16.4808
ENSMUSG00000071984	Fndc1	3.77557e-25	4.52685e-23	24.9553	24.9553	19.1444	0.767146	21.7851	19.7549	10.9308	24.1023	0.654264	0.722003	0.827859	0.861569
ENSMUSG00000041936	Agrn	4.00914e-25	4.77231e-23	2.82555	2.82555	356.891	126.309	347.105	285.764	348.059	446.674	124.075	124.362	140.471	116.327
ENSMUSG00000042622	Maff	4.6459e-25	5.49079e-23	17.3962	17.3962	28.5529	1.64133	19.3761	18.0679	40.0615	36.726	1.61993	1.94369	1.68321	1.31922
ENSMUSG00000032085	Tagln	5.28753e-25	6.20478e-23	3.939	3.939	107.869	27.3848	113.067	100.689	87.1233	130.593	26.4667	24.6782	31.3097	27.0809
ENSMUSG00000002602	Axl	5.95437e-25	6.9381e-23	4.72655	4.72655	107.86	22.8201	106.581	79.7766	97.217	147.885	24.6713	22.7122	24.2257	19.6793
ENSMUSG00000019122	Ccl9	8.70511e-25	1.00724e-22	22.7662	22.7662	26.383	1.15887	24.5106	14.4005	26.1153	40.5157	1.37073	0.833065	1.62803	0.807727
ENSMUSG00000024529	Lox	1.15407e-24	1.32606e-22	12.307	12.307	43.0287	3.49628	47.3946	38.6296	26.8422	59.2465	4.08083	4.16493	3.83538	1.91148
ENSMUSG00000040447	Spns2	1.27229e-24	1.45181e-22	4.66191	4.66191	132.559	28.4345	133.669	82.932	135.072	178.585	28.6899	29.2927	26.654	29.1017
ENSMUSG00000049866	Arl4c	1.42574e-24	1.61578e-22	5.85913	5.85913	54.4245	9.28883	51.2609	44.7172	53.9267	67.8078	10.7782	7.99657	8.9399	9.44934
ENSMUSG00000022443	Myh9	1.56331e-24	1.75963e-22	2.76032	2.76032	607.73	220.167	568.223	468.008	599.976	794.767	225.188	218.82	232.684	203.98
ENSMUSG00000028581	Laptm5	1.6984e-24	1.89877e-22	6.04733	6.04733	68.6401	11.3505	70.2144	48.4335	64.6958	91.2283	12.18	11.1341	12.9407	9.15321
ENSMUSG00000022565	Plec	1.71661e-24	1.90624e-22	3.00475	3.00475	211.452	70.3724	187.418	182.073	209.433	266.93	72.5189	69.8026	73.9187	65.256
ENSMUSG00000035673	Sbno2	1.7842e-24	1.96809e-22	5.0547	5.0547	104.986	20.77	86.04	76.2563	106.751	150.935	19.9365	22.2125	21.4114	19.5177
ENSMUSG00000041052	Slc7a13	2.24544e-24	2.46047e-22	0.410366	-2.43685	376.051	916.379	359.904	467.831	358.425	318.017	901.936	972.21	989.641	801.732
ENSMUSG00000033715	Akr1c14	4.31896e-24	4.70142e-22	0.3448	-2.90023	100.248	290.743	87.0551	112.367	118.649	82.9399	284.562	312.417	314.686	251.307
ENSMUSG00000031875	Cmtm3	4.59632e-24	4.97063e-22	6.74384	6.74384	49.9236	7.40284	49.5914	40.0228	43.3997	66.6897	8.28617	7.30244	7.91899	6.11115
ENSMUSG00000069662	Marcks	5.16047e-24	5.54449e-22	4.9895	4.9895	110.555	22.1575	126.103	93.3706	76.2188	146.521	23.7057	21.2963	25.3019	18.3332
ENSMUSG00000051439	Cd14	5.35841e-24	5.72002e-22	11.8176	11.8176	45.5117	3.85118	39.5972	30.6835	43.346	68.4352	3.39552	3.10984	6.07033	2.82679
ENSMUSG00000056708	Ier5	6.07448e-24	6.40419e-22	5.75126	5.75126	52.671	9.15816	41.7525	46.4531	59.8228	62.682	8.34847	9.6625	9.43655	9.18013
ENSMUSG00000071076	Jund	6.07674e-24	6.40419e-22	2.91025	2.91025	228.292	78.4443	200.873	248.279	240.773	223.264	64.1081	82.8966	93.5645	73.1815
ENSMUSG00000042286	Stab1	6.68254e-24	6.99805e-22	5.10488	5.10488	82.9189	16.243	85.7872	64.0809	69.6763	112.14	18.6282	16.1041	16.2794	13.9721
ENSMUSG00000061232	H2-K1	7.10217e-24	7.39072e-22	2.84627	2.84627	605.036	212.571	645.415	437.782	573.77	763.197	198.013	212.962	240.303	198.998
ENSMUSG00000034205	Loxl2	1.16252e-23	1.2022e-21	6.41275	6.41275	60.1182	9.37478	58.6828	56.4324	44.7914	80.5722	10.9028	10.7454	8.52602	7.33563
ENSMUSG00000105987	AI506816	1.22756e-23	1.26156e-21	5.56566	5.56566	60.6736	10.9014	58.5125	44.8699	60.6124	78.7164	9.66693	11.2768	11.5887	11.0664
ENSMUSG00000020241	Col6a2	1.70458e-23	1.74099e-21	7.05583	7.05583	55.3531	7.84502	57.3892	55.3034	37.6114	71.1069	9.50106	7.33019	8.69156	5.86886
ENSMUSG00000020911	Krt19	2.408e-23	2.44434e-21	10.8239	10.8239	27.2485	2.51744	26.9405	25.3782	24.0423	32.6359	2.95941	2.47123	2.84207	1.8038
ENSMUSG00000023067	Cdkn1a	2.583e-23	2.60599e-21	7.88258	7.88258	55.6503	7.0599	46.0215	39.7539	72.7739	64.0728	4.57924	6.9137	8.27769	8.45325
ENSMUSG00000027750	Postn	3.37939e-23	3.38882e-21	12.1319	12.1319	29.7908	2.45558	34.7586	31.4172	21.2423	31.7362	3.23977	1.97145	2.92485	1.69612
ENSMUSG00000047139	Cd24a	3.45659e-23	3.44535e-21	2.37823	2.37823	323.035	135.83	321.944	277.642	324.34	368.239	144.696	140.632	123.86	134.147
ENSMUSG00000036545	Adamts2	3.4986e-23	3.44848e-21	11.5085	11.5085	42.2	3.66684	44.4147	37.8472	30.0998	56.4387	3.73817	3.91504	5.1598	1.85764
ENSMUSG00000059498	Fcgr3	3.50142e-23	3.44848e-21	10.3821	10.3821	37.0805	3.57157	37.6742	23.5933	32.642	54.4217	3.48897	4.0261	3.91816	2.85372
ENSMUSG00000051790	Nlgn2	4.75652e-23	4.65689e-21	6.62946	6.62946	44.5014	6.71267	46.4005	36.918	36.4533	58.2376	7.04016	6.77489	7.00847	6.03039
ENSMUSG00000015143	Actn1	5.29086e-23	5.14956e-21	4.21151	4.21151	112.203	26.6419	116.615	82.7831	98.4297	150.995	28.503	24.7392	25.44	27.8901
ENSMUSG00000048332	Lhfp	5.75679e-23	5.56756e-21	6.48814	6.48814	76.8968	11.8519	84.2029	58.4328	55.4337	109.521	14.454	13.4664	10.3471	9.1532
ENSMUSG00000013698	Pea15a	5.78763e-23	5.56756e-21	3.39986	3.39986	143.885	42.3209	141.067	112.337	136.762	185.398	44.2023	42.4261	41.4714	41.1894
ENSMUSG00000045312	Lhfpl2	7.48065e-23	7.15462e-21	7.55855	7.55855	37.8422	5.00654	33.2372	31.8082	35.108	51.2302	5.23341	5.22002	5.1874	4.38821
ENSMUSG00000021250	Fos	9.42235e-23	8.9599e-21	37.2016	37.2016	30.9268	0.831328	52.4653	49.7048	8.40004	13.1145	0.96577	0.999659	0.662307	0.700044
ENSMUSG00000032554	Trf	1.14867e-22	1.08605e-20	6.58574	6.58574	59.964	9.10514	63.708	41.3677	52.2567	82.531	10.934	8.24648	7.42235	9.82625
ENSMUSG00000031778	Cx3cl1	1.17456e-22	1.10422e-20	3.03427	3.03427	202.548	66.7535	199.36	175.226	174.676	260.952	64.9803	69.4972	72.0979	60.4376
ENSMUSG00000026249	Serpine2	1.4265e-22	1.33349e-20	6.15226	6.15226	88.711	14.4193	87.2875	58.6531	69.5419	139.378	16.5099	14.2993	12.4993	14.3759
ENSMUSG00000050335	Lgals3	1.44844e-22	1.34639e-20	3.90982	3.90982	101.139	25.8679	99.4794	72.4435	111.245	121.41	25.5435	26.0719	25.6606	26.1943
ENSMUSG00000001467	Cyp51	1.67212e-22	1.54564e-20	0.426685	-2.34365	136.165	319.122	126.884	159.943	138.841	118.984	317.734	324.773	305.221	328.758
ENSMUSG00000002983	Relb	1.73186e-22	1.59196e-20	10.0307	10.0307	32.7997	3.26993	29.962	22.8843	33.8689	44.4963	3.02171	3.49856	4.00094	2.55759
ENSMUSG00000006219	Fblim1	2.74588e-22	2.51013e-20	7.30035	7.30035	49.6224	6.79727	49.6547	35.8177	43.9112	69.1162	7.3205	7.52455	7.44992	4.89971
ENSMUSG00000027907	S100a11	4.57837e-22	4.1623e-20	3.20204	3.20204	150.26	46.9264	157.75	124.557	144.108	174.632	40.8127	55.3056	46.2916	45.2816
ENSMUSG00000022010	Tsc22d1	5.05259e-22	4.56831e-20	2.33792	2.33792	682.257	291.822	647.127	559.621	695.887	826.446	264.035	298.401	321.743	283.088
ENSMUSG00000038612	Mcl1	5.87818e-22	5.28589e-20	2.33493	2.33493	288.35	123.494	276.335	254.611	289.394	333.095	133.636	119.919	123.281	117.16
ENSMUSG00000041481	Serpina3g	6.81069e-22	6.09134e-20	22.8182	22.8182	27.9068	1.22301	30.3001	15.5496	26.4653	39.3161	0.624582	0.971893	2.37301	0.91541
ENSMUSG00000001131	Timp1	7.996e-22	7.113e-20	57.3363	57.3363	15.7888	0.275373	12.9738	9.19293	13.6769	27.3194	0.249305	0.111162	0.551939	0.188546
ENSMUSG00000024803	Ankrd1	9.26839e-22	8.20079e-20	22.8248	22.8248	22.665	0.993001	22.5668	19.3881	11.8462	36.8621	1.30843	1.16625	0.938227	0.565439
ENSMUSG00000035540	Gc	9.52276e-22	8.38104e-20	9.44353	9.44353	58.514	6.1962	57.5156	25.5981	62.892	88.0656	7.1959	5.10895	5.21498	7.26875
ENSMUSG00000036478	Btg1	1.34255e-21	1.17534e-19	2.87286	2.87286	168.906	58.7938	169.819	132.66	172.09	201.079	58.2518	57.919	58.026	60.976
ENSMUSG00000017466	Timp2	1.36302e-21	1.18697e-19	3.83378	3.83378	142.452	37.157	154.121	127.526	105.592	182.566	45.8538	37.3447	33.5243	31.9283
ENSMUSG00000041959	S100a10	1.4696e-21	1.27309e-19	2.80878	2.80878	187.125	66.6213	161.453	161.436	197.237	228.425	66.1952	70.8855	65.1447	64.2603
ENSMUSG00000041324	Inhba	2.33702e-21	2.01398e-19	38.4598	38.4598	15.6199	0.406137	11.5792	12.2246	11.0654	27.6194	0.218155	0.610941	0.41398	0.376993
ENSMUSG00000029622	Arpc1b	2.70553e-21	2.31947e-19	3.85348	3.85348	110.161	28.5875	108.074	85.7919	103.203	143.596	30.3858	24.7523	32.9804	26.238
ENSMUSG00000058952	Cfi	3.98179e-21	3.39602e-19	12.6408	12.6408	28.7384	2.27346	35.0756	16.7721	26.8153	36.2896	3.02171	1.5272	2.31783	2.23454
ENSMUSG00000039542	Ncam1	1.24462e-20	1.05607e-18	9.01324	9.01324	26.8549	2.9795	32.0329	26.4049	18.9808	29.9916	2.86596	3.16537	2.89726	2.98832
ENSMUSG00000020773	Trim47	1.40954e-20	1.18991e-18	3.57362	3.57362	98.9741	27.6958	80.8442	84.0062	110.521	120.566	26.3847	26.3773	29.9375	28.0786
ENSMUSG00000006445	Epha2	1.59798e-20	1.34214e-18	7.19002	7.19002	33.0836	4.60132	28.1239	28.2631	34.1383	41.8244	4.01853	5.24778	4.77351	4.36129
ENSMUSG00000020027	Socs2	1.83571e-20	1.53402e-18	7.76454	7.76454	59.4776	7.66016	29.5749	50.9058	84.8739	72.5908	7.69431	8.63483	7.42235	6.89022
ENSMUSG00000028763	Hspg2	2.14073e-20	1.77992e-18	2.66061	2.66061	157.946	59.3648	166.163	159.158	131.03	175.422	59.3116	60.2236	63.6271	54.2994
ENSMUSG00000038521	C1s1	2.41932e-20	2.0015e-18	5.08218	5.08218	83.6766	16.4647	96.854	72.6372	57.3717	107.836	19.9356	16.7411	17.2174	11.9795
ENSMUSG00000037035	Inhbb	2.82807e-20	2.32803e-18	16.8186	16.8186	19.8795	1.18199	17.4956	14.0827	17.9846	29.9642	1.52648	1.22178	0.800267	1.18462
ENSMUSG00000000628	Hk2	3.16179e-20	2.58985e-18	26.9735	26.9735	17.0705	0.63286	12.0441	11.1977	18.5231	26.5288	1.05922	0.472114	0.524347	0.484676
ENSMUSG00000038608	Dock10	4.32295e-20	3.52352e-18	9.1071	9.1071	33.4021	3.6677	33.5331	21.1484	31.8768	47.0594	4.61039	3.19313	3.75261	3.12293
ENSMUSG00000040322	Slc25a24	4.66303e-20	3.78209e-18	7.869	7.869	33.8374	4.30009	32.878	23.1533	33.1153	46.214	4.29889	4.33152	4.8287	3.74211
ENSMUSG00000028780	Sema3c	5.36499e-20	4.3302e-18	2.79712	2.79712	145.663	52.0762	151.606	121.609	140.079	169.369	55.6039	49.8113	55.7358	47.1655
ENSMUSG00000024313	Mep1b	5.75465e-20	4.62216e-18	0.39696	-2.51915	83.2559	209.734	81.1596	94.6174	86.0187	71.2159	193.415	236.701	218.721	190.089
ENSMUSG00000004665	Cnn2	7.34031e-20	5.86728e-18	4.24658	4.24658	68.3509	16.0955	79.9763	63.005	51.5844	78.8228	15.3262	17.0481	17.5762	14.4297
ENSMUSG00000058427	Cxcl2	7.87947e-20	6.26797e-18	94.4497	94.4497	18.6292	0.19724	13.2696	10.4398	24.2038	26.6107	0.124703	0.0833965	0.579531	0.0001
ENSMUSG00000022440	C1qtnf6	9.3977e-20	7.43992e-18	10.996	10.996	27.8758	2.53509	33.3434	23.569	19.2231	35.3627	2.74136	3.10984	2.7317	1.56151
ENSMUSG00000029322	Plac8	1.24722e-19	9.82691e-18	6.84666	6.84666	37.2972	5.4475	36.9141	26.1358	34.9732	51.1762	5.57607	5.60873	5.51849	5.08815
ENSMUSG00000032000	Birc3	1.33484e-19	1.04674e-17	8.14795	8.14795	41.2981	5.06853	40.9472	24.4735	42.3086	57.4747	5.54491	5.19225	6.01514	3.52674
ENSMUSG00000038156	Spon1	1.35071e-19	1.05419e-17	5.07304	5.07304	102.974	20.2983	107.699	90.2169	70.0804	143.904	23.7992	23.2121	21.2735	12.9221
ENSMUSG00000002980	Bcam	1.48726e-19	1.15531e-17	2.40822	2.40822	224.442	93.1985	246.975	192.142	202.082	256.562	95.5398	92.0421	89.6744	95.5415
ENSMUSG00000020810	Cygb	1.69682e-19	1.31194e-17	7.26719	7.26719	38.7972	5.33869	41.9216	34.4487	26.1422	52.6758	6.57289	5.24778	4.96666	4.57665
ENSMUSG00000030560	Ctsc	2.86894e-19	2.20788e-17	4.17551	4.17551	82.9784	19.8726	84.012	59.8021	76.1919	111.923	20.7776	18.8251	21.9357	17.9563
ENSMUSG00000029762	Akr1b8	3.03469e-19	2.32463e-17	12.454	12.454	21.7113	1.74332	18.2562	15.4274	23.1	30.0733	2.08719	1.91592	1.68321	1.2923
ENSMUSG00000026475	Rgs16	4.36753e-19	3.33019e-17	42.3608	42.3608	12.8459	0.30325	15.002	7.72597	8.37245	20.284	0.280456	0.416583	0.13806	0.376993
ENSMUSG00000005973	Rcn1	5.14008e-19	3.90127e-17	4.4013	4.4013	53.5595	12.169	56.9871	42.4679	49.2959	65.4912	12.6784	11.6894	12.2234	12.0876
ENSMUSG00000004044	Cavin1	5.30901e-19	4.01109e-17	2.95828	2.95828	104.494	35.3223	101.508	91.7081	100.53	124.246	39.1253	33.874	34.5177	33.7858
ENSMUSG00000024659	Anxa1	5.81727e-19	4.37511e-17	6.22173	6.22173	35.1881	5.65568	35.6247	29.5832	30.1537	45.3958	6.47944	5.27555	5.43572	5.43813
ENSMUSG00000018927	Ccl6	7.2785e-19	5.44932e-17	14.7255	14.7255	24.3904	1.65633	21.6793	13.0314	22.2921	40.5702	2.21179	1.49944	1.65562	1.26538
ENSMUSG00000015647	Lama5	8.27884e-19	6.17035e-17	2.66769	2.66769	183.355	68.7318	164.03	151.241	192.715	225.48	63.3293	68.7198	72.9259	69.9406
ENSMUSG00000026547	Tagln2	8.45174e-19	6.27096e-17	2.54967	2.54967	250.545	98.2658	230.088	207.379	247.396	317.362	97.3463	103.314	88.3773	104.022
ENSMUSG00000029070	Mxra8	9.19453e-19	6.79164e-17	4.70864	4.70864	64.0604	13.6049	69.6226	57.8217	47.6269	81.1677	15.9181	14.7991	13.1615	10.5531
ENSMUSG00000024909	Efemp2	9.38241e-19	6.89962e-17	6.82393	6.82393	33.7339	4.94347	35.815	26.796	28.4036	43.9238	5.48261	4.41482	5.57368	4.30745
ENSMUSG00000022186	Oxct1	9.46046e-19	6.92623e-17	0.492382	-2.03094	683.253	1387.65	678.045	845.942	642.805	566.175	1389.56	1381.83	1407.93	1371.27
ENSMUSG00000028843	Sh3bgrl3	1.03568e-18	7.54909e-17	3.53361	3.53361	76.1591	21.5528	70.6791	60.5603	86.7466	86.6746	20.1857	22.2124	22.4324	21.3753
ENSMUSG00000007888	Crlf1	1.12534e-18	8.16661e-17	63.1557	63.1557	9.41847	0.149131	8.09281	5.86785	8.72312	14.9958	0.187004	0.138928	0.110468	0.161625
ENSMUSG00000021508	Cxcl14	1.16354e-18	8.40697e-17	6.06788	6.06788	51.662	8.51401	52.6973	39.4849	43.9921	70.4809	9.75024	9.96789	8.77434	5.57272
ENSMUSG00000028163	Nfkb1	1.22168e-18	8.78866e-17	4.19148	4.19148	88.2552	21.0559	71.3341	63.4942	94.3645	123.865	21.1825	20.2412	21.9633	20.8369
ENSMUSG00000073418	C4b	1.3815e-18	9.89534e-17	8.80166	8.80166	35.7209	4.05843	35.7622	22.1941	34.5622	50.3742	4.3825	3.66515	5.44389	2.74603
ENSMUSG00000019997	Ccn2	1.54081e-18	1.09889e-16	4.19979	4.19979	190.503	45.3602	238.617	161.577	105.031	256.77	48.0569	43.0411	53.3802	36.9688
ENSMUSG00000036256	Igfbp7	1.6604e-18	1.1791e-16	1.69753	1.69753	869.574	512.258	888.041	859.635	815.645	914.966	494.756	512.401	506.729	535.125
ENSMUSG00000053175	Bcl3	1.74331e-18	1.23268e-16	8.32109	8.32109	30.5151	3.6672	24.9965	22.9821	30.7192	43.3784	2.99056	4.16493	4.33204	3.17677
ENSMUSG00000060802	B2m	1.82255e-18	1.28323e-16	2.49134	2.49134	448.817	180.15	489.387	329.01	437.363	539.517	174.568	166.565	209.754	169.71
ENSMUSG00000032334	Loxl1	1.89384e-18	1.32778e-16	5.87378	5.87378	41.4791	7.06173	41.3511	41.001	30.1268	53.4392	8.06812	7.21913	7.39475	5.57273
ENSMUSG00000068220	Lgals1	1.95767e-18	1.36674e-16	2.7114	2.7114	132.685	48.9361	120.335	116.403	132.083	161.956	47.1	53.4769	49.7762	45.3888
ENSMUSG00000079495	Nat8f6	2.00986e-18	1.39728e-16	0.398667	-2.50836	72.4834	181.814	87.0409	69.3193	70.3378	63.1857	203.154	168.433	172.62	183.069
ENSMUSG00000069833	Ahnak	2.31932e-18	1.60567e-16	2.54537	2.54537	182.745	71.7948	173.729	172.267	163.422	221.582	79.2785	71.1631	74.1121	62.645
ENSMUSG00000037887	Dusp8	2.42424e-18	1.67131e-16	9.468	9.468	22.4929	2.37568	18.4041	23.1044	19.7346	28.7373	2.86596	2.499	2.12468	2.01917
ENSMUSG00000029761	Cald1	2.65143e-18	1.82035e-16	3.14513	3.14513	135.249	43.0028	142.986	123.859	103.222	170.93	47.3807	42.4813	45.3886	36.7737
ENSMUSG00000057880	Abat	2.87801e-18	1.96775e-16	0.467621	-2.13848	166.751	356.595	161.434	202.197	156.718	146.63	345.671	367.023	353.308	360.37
ENSMUSG00000028392	Bspry	2.99998e-18	2.04025e-16	3.41616	3.41616	94.6797	27.7152	90.7296	71.123	98.8326	118.057	24.7026	28.2931	28.8611	28.9939
ENSMUSG00000039385	Cdh6	3.0087e-18	2.04025e-16	7.59175	7.59175	30.7722	4.05337	27.5533	21.6619	30.073	43.8147	4.23659	3.74844	4.08371	4.14592
ENSMUSG00000040711	Sh3pxd2b	3.33552e-18	2.25263e-16	7.6495	7.6495	38.3654	5.01541	33.0263	28.4096	34.7849	57.2559	6.13677	3.63738	5.98756	4.30744
ENSMUSG00000028599	Tnfrsf1b	3.35853e-18	2.25895e-16	9.14963	9.14963	29.6101	3.23621	29.2437	21.1973	27.2999	40.7065	3.86278	2.44347	4.22167	2.42298
ENSMUSG00000020009	Ifngr1	3.55499e-18	2.38141e-16	3.47757	3.47757	99.5873	28.637	90.709	76.4538	97.6469	133.569	29.7179	28.9871	29.3305	26.517
ENSMUSG00000020674	Pxdn	3.70485e-18	2.47179e-16	3.5953	3.5953	75.0148	20.8647	78.6224	66.8429	62.1118	92.4839	21.3383	22.2956	21.5495	18.2793
ENSMUSG00000038400	Pmepa1	4.17406e-18	2.77366e-16	3.38302	3.38302	84.2281	24.8973	76.5955	75.8409	77.538	106.96	25.5125	24.878	27.3161	21.8868
ENSMUSG00000004891	Nes	5.08223e-18	3.36362e-16	3.72359	3.72359	96.5086	25.9181	84.1778	77.579	87.8225	136.485	26.5403	23.9339	24.4467	28.7516
ENSMUSG00000015396	Cd83	5.38536e-18	3.55004e-16	13.7828	13.7828	18.4813	1.3409	15.4882	14.9141	20.1654	23.3662	1.68224	1.49944	1.40729	0.780806
ENSMUSG00000036908	Unc93b1	7.14197e-18	4.68933e-16	4.10471	4.10471	68.0318	16.5741	71.398	48.9472	63.8887	87.903	16.6345	16.1596	18.266	15.2373
ENSMUSG00000014599	Csf1	7.1804e-18	4.69593e-16	6.55324	6.55324	57.9776	8.84717	58.5707	42.1991	53.3074	77.8411	8.03697	7.19137	14.1824	5.97654
ENSMUSG00000062908	Acadm	8.29869e-18	5.40591e-16	0.46934	-2.13065	546.82	1165.08	513.628	653.855	598.087	421.699	1191.07	1213.29	1206.57	1049.41
ENSMUSG00000069682	Gm10275	1.06117e-17	6.88556e-16	2.09212	2.09212	311.412	148.85	331.326	265.064	303.885	345.377	160.305	146.473	141.101	147.539
ENSMUSG00000018171	Vmp1	1.11824e-17	7.22747e-16	2.26524	2.26524	247.7	109.348	251.977	198.088	267.502	273.255	106.161	109.535	116.108	105.583
ENSMUSG00000037552	Plekhg2	1.23423e-17	7.94613e-16	4.15986	4.15986	51.6939	12.4269	53.4794	44.0325	45.796	63.4724	12.2423	13.5497	12.582	11.3338
ENSMUSG00000030862	Cpxm2	1.71213e-17	1.09802e-15	28.4592	28.4592	13.7316	0.482501	15.3826	13.862	6.67598	19.0037	0.841167	0.361052	0.358796	0.376993
ENSMUSG00000018427	Ypel2	2.14671e-17	1.37141e-15	3.95001	3.95001	67.2219	17.0182	61.8681	49.6559	71.8842	85.5027	16.105	16.9371	18.9558	16.0719
ENSMUSG00000105954	Gm42793	2.15753e-17	1.37302e-15	34.6811	34.6811	11.3005	0.32584	8.38862	7.33478	11.8193	17.6677	0.342757	0.222224	0.496756	0.242388
ENSMUSG00000015745	Plekho1	2.19035e-17	1.38856e-15	4.81671	4.81671	40.7025	8.45027	41.4571	32.9571	37.9077	50.4948	8.53537	8.02433	8.2225	9.01861
ENSMUSG00000027712	Anxa5	2.38831e-17	1.50828e-15	2.56624	2.56624	181.663	70.7898	179.283	144.348	176.644	226.405	75.26	69.6082	67.7939	70.5061
ENSMUSG00000041120	Nbl1	2.51633e-17	1.58309e-15	5.99922	5.99922	37.0776	6.1804	36.449	33.6907	29.5076	48.6679	7.60086	6.74712	5.21498	5.16891
ENSMUSG00000030681	Mvp	2.71091e-17	1.69904e-15	2.97616	2.97616	123.811	41.6009	117.219	92.3792	131.666	154.01	41.1421	43.4185	42.1882	39.6546
ENSMUSG00000028654	Mycl	2.75196e-17	1.71826e-15	13.9159	13.9159	18.7769	1.34932	15.0655	13.3981	21.1077	25.5471	1.21498	1.44391	1.87635	0.861569
ENSMUSG00000068566	Myadm	3.18301e-17	1.97956e-15	3.38185	3.38185	72.2507	21.3642	74.2091	72.7841	57.2121	84.7947	22.5221	19.7969	22.7636	20.3793
ENSMUSG00000035385	Ccl2	3.19439e-17	1.97956e-15	32.4886	32.4886	33.8689	1.04248	25.0601	27.2118	34.5153	48.695	1.24613	0.583176	2.29023	0.0539418
ENSMUSG00000007891	Ctsd	3.37193e-17	2.08179e-15	1.70239	1.70239	968.128	568.687	972.505	895.486	938.27	1066.28	553.604	583.275	573.11	564.75
ENSMUSG00000037902	Sirpa	3.79259e-17	2.33279e-15	2.55713	2.55713	123.473	48.2855	127.097	110.559	111.219	145.021	47.069	49.7002	48.424	47.9458
ENSMUSG00000036103	Colec12	4.22459e-17	2.58889e-15	5.17154	5.17154	61.4919	11.8904	64.9518	53.3959	43.4806	84.1409	14.6409	13.161	11.6163	8.15715
ENSMUSG00000056515	Rab31	4.2461e-17	2.59247e-15	4.23693	4.23693	52.6969	12.4375	53.6063	46.9421	41.9998	68.2441	12.8653	11.7727	13.1615	11.953
ENSMUSG00000021823	Vcl	4.91892e-17	2.99222e-15	3.3022	3.3022	110.491	33.4598	104.791	82.5626	109.205	145.431	36.5523	33.4141	35.587	28.2966
ENSMUSG00000050359	Sprr1a	5.65086e-17	3.42488e-15	11.8756	11.8756	20.6045	1.73503	19.3127	17.1144	21.4576	24.5385	1.93144	2.61006	1.3797	1.02309
ENSMUSG00000024940	Ltbp3	6.02666e-17	3.63931e-15	2.97473	2.97473	85.6326	28.7867	91.6295	82.8084	70.2662	97.8182	27.8177	30.5422	28.7595	28.0248
ENSMUSG00000046223	Plaur	6.18692e-17	3.7225e-15	10.5323	10.5323	25.386	2.41031	16.4179	17.6034	27.354	40.1884	2.86596	2.58229	2.12468	2.07301
ENSMUSG00000029231	Pdgfra	6.86148e-17	4.11341e-15	4.99097	4.99097	93.1465	18.663	105.714	77.3567	57.9913	131.521	20.3726	22.5733	19.9766	11.7376
ENSMUSG00000023947	Nfkbie	8.04644e-17	4.80637e-15	7.02371	7.02371	28.4819	4.05511	25.7997	20.7082	31.7693	35.6626	3.55127	3.58185	4.85629	4.22668
ENSMUSG00000021493	Pdlim7	9.75421e-17	5.80551e-15	5.507	5.507	36.7562	6.67445	33.237	31.5881	33.7344	48.4774	5.79412	7.35797	7.75344	5.78809
ENSMUSG00000022231	Sema5a	9.96895e-17	5.91205e-15	3.07419	3.07419	108.386	35.2569	119.426	84.6912	94.7955	134.634	36.166	35.9287	35.0695	33.8666
ENSMUSG00000003948	Mmd	1.03327e-16	6.1059e-15	4.0663	4.0663	57.6601	14.18	53.1388	55.1066	47.8392	74.5675	15.8158	15.2989	13.9307	11.6838
ENSMUSG00000042834	Nrep	1.06577e-16	6.27555e-15	5.29498	5.29498	50.3244	9.50418	66.8748	56.647	30.9886	46.7591	9.37646	11.0507	9.29859	8.29174
ENSMUSG00000028849	Map7d1	1.11678e-16	6.55255e-15	3.12496	3.12496	78.636	25.1639	70.2561	69.9233	76.946	97.4446	24.1419	26.5717	25.4676	24.4712
ENSMUSG00000032047	Acat1	1.22662e-16	7.16995e-15	0.48313	-2.06984	378.471	783.373	353.075	445.409	419.375	296.016	799.084	787.004	820.402	727.01
ENSMUSG00000033831	Fgb	1.23067e-16	7.16995e-15	34.2327	34.2327	10.2652	0.299865	9.88884	5.91675	9.77311	15.4865	0.436209	0.24999	0.220836	0.29623
ENSMUSG00000032875	Arhgef17	1.38172e-16	8.02174e-15	2.77908	2.77908	91.4497	32.9065	97.6417	82.9802	80.3111	104.862	32.4591	33.9294	32.3654	32.8708
ENSMUSG00000039232	Stx11	1.62582e-16	9.40589e-15	18.6781	18.6781	16.7394	0.896202	12.2765	9.3396	20.5693	24.784	1.02807	0.888596	1.18655	0.484676
ENSMUSG00000019850	Tnfaip3	1.65098e-16	9.51818e-15	7.0511	7.0511	37.8479	5.36766	32.3284	22.3953	49.0271	47.6586	4.39234	5.13673	7.06365	4.87279
ENSMUSG00000055737	Ghr	1.65862e-16	9.52898e-15	0.566388	-1.76557	437.953	773.239	423.559	475.164	462.11	390.974	773.197	785.623	809.702	724.437
ENSMUSG00000002603	Tgfb1	1.82718e-16	1.04611e-14	5.67147	5.67147	34.1618	6.02344	27.9125	31.3437	36.3998	41.0065	6.01217	6.46947	7.09124	4.52281
ENSMUSG00000049382	Krt8	1.86524e-16	1.06422e-14	2.36055	2.36055	167.491	70.9541	155.172	147.834	169.072	197.922	76.1441	75.0945	65.5104	67.0814
ENSMUSG00000006342	Susd2	2.06854e-16	1.17615e-14	0.50111	-1.99557	107.824	215.17	102.249	112.662	107.507	108.893	196.135	220.767	217.452	226.303
ENSMUSG00000039519	Cyp7b1	2.1047e-16	1.19261e-14	0.325677	-3.07052	94.0792	288.872	82.0893	141.608	83.6226	68.9802	280.636	340.1	294.324	240.431
ENSMUSG00000029580	Actb	2.36133e-16	1.33347e-14	1.92644	1.92644	1115.98	579.299	1159.49	908.768	1077.67	1318.03	563.649	565.31	627.469	560.764
ENSMUSG00000026238	Ptma	2.77077e-16	1.55936e-14	1.83065	1.83065	619.297	338.294	636	530.829	613.933	696.447	333.743	341.655	331.042	346.729
ENSMUSG00000018623	Mmp7	2.90871e-16	1.63144e-14	224.004	224.004	8.00688	0.0357444	6.21226	5.96564	6.03083	13.8234	0.0624013	0.055631	0.0001	0.0270209
ENSMUSG00000017754	Pltp	3.49439e-16	1.95332e-14	6.4276	6.4276	29.3435	4.56523	32.3107	24.0093	22.4961	38.5575	4.56646	5.07395	4.4095	4.21169
ENSMUSG00000026421	Csrp1	3.5067e-16	1.9536e-14	2.5402	2.5402	115.422	45.4382	115.791	111.631	100.479	133.791	48.3762	43.2036	47.5128	42.67
ENSMUSG00000074415	Mir100hg	3.5653e-16	1.97958e-14	7.27515	7.27515	25.4983	3.50485	21.3834	23.4956	23.2077	33.9174	3.80048	3.85951	3.72502	2.63835
ENSMUSG00000057228	Aadat	3.74779e-16	2.07394e-14	0.404956	-2.4694	118.294	292.114	114.013	146.549	125.511	87.0826	270.359	331.284	300.782	266.024
ENSMUSG00000026042	Col5a2	3.91846e-16	2.16116e-14	3.51044	3.51044	85.2341	24.2802	84.287	79.4591	62.0036	115.194	23.1762	24.4893	26.516	22.9367
ENSMUSG00000018965	Ywhah	4.01873e-16	2.2091e-14	2.33182	2.33182	194.46	83.3941	182.054	159.92	201.948	233.959	86.6922	80.0481	85.8111	81.032
ENSMUSG00000021556	Golm1	4.05265e-16	2.22037e-14	5.54989	5.54989	35.5338	6.40261	34.0614	24.7962	36.555	46.7353	6.41889	6.32567	5.90843	6.95688
ENSMUSG00000096520	Gm3376	4.14109e-16	2.26133e-14	1006.66	1006.66	9.24365	0.00918254	5.38685	6.34875	11.8526	13.394	0.019144	0.000217393	0.000228396	0.0135597
ENSMUSG00000026074	Map4k4	4.41833e-16	2.40479e-14	3.04942	3.04942	91.0381	29.8542	86.9919	76.061	84.726	116.394	28.6587	30.8753	32.4482	27.4325
ENSMUSG00000052160	Pld4	5.59832e-16	3.03705e-14	6.75583	6.75583	29.6442	4.38794	32.4977	21.4909	25.7924	38.7978	4.17429	4.38705	5.46332	3.52673
ENSMUSG00000004730	Adgre1	6.01917e-16	3.25468e-14	8.18487	8.18487	31.6713	3.8695	33.8292	21.8085	25.8194	45.2321	3.80048	3.16537	5.76683	2.74603
ENSMUSG00000022912	Pros1	7.28354e-16	3.92552e-14	4.02599	4.02599	61.2669	15.2178	65.1855	44.9373	52.2574	82.6944	15.9492	14.6881	15.6999	14.5374
ENSMUSG00000027848	Olfml3	7.3174e-16	3.93096e-14	4.01094	4.01094	68.6642	17.1192	78.3281	63.2984	49.6996	83.3215	18.1298	18.7418	19.0937	12.5183
ENSMUSG00000039911	Spsb1	8.46129e-16	4.53076e-14	7.23491	7.23491	23.4962	3.24762	21.5314	18.728	23.9615	29.7732	3.83163	3.35973	2.89726	2.90756
ENSMUSG00000024620	Pdgfrb	8.63566e-16	4.60921e-14	3.72061	3.72061	96.6743	25.9835	91.4473	91.7783	67.8738	135.609	29.0324	26.7659	28.144	20.0024
ENSMUSG00000030116	Mfap5	8.97005e-16	4.77229e-14	26.5065	26.5065	11.7935	0.44493	14.6642	9.3396	7.02698	16.1409	0.716565	0.24999	0.469164	0.350072
ENSMUSG00000032562	Gnai2	1.0421e-15	5.52645e-14	2.0261	2.0261	270.794	133.653	272.272	233.345	266.087	311.496	131.799	140.357	135.256	127.2
ENSMUSG00000042118	Bhmt2	1.26705e-15	6.69794e-14	0.444422	-2.25011	59.9628	134.923	58.9522	67.8459	57.9113	55.1297	132.733	141.937	131.062	133.959
ENSMUSG00000037053	Azgp1	1.36491e-15	7.1923e-14	0.254647	-3.92701	15.2148	59.7487	13.3541	19.2902	13.1653	15.0503	64.3577	69.5259	60.5654	44.5541
ENSMUSG00000003051	Elf3	1.46819e-15	7.71197e-14	3.48238	3.48238	58.8681	16.9046	56.502	47.2843	61.2757	70.4265	17.2576	15.9097	18.5696	15.8834
ENSMUSG00000032501	Trib1	1.69233e-15	8.86114e-14	3.82409	3.82409	62.6411	16.3807	48.1126	51.8318	78.2917	72.3609	17.6002	17.6867	15.8931	14.349
ENSMUSG00000073411	H2-D1	1.71634e-15	8.95853e-14	2.29865	2.29865	489.501	212.952	525.431	356.879	475.515	600.194	204.416	214.105	245.433	187.851
ENSMUSG00000029659	Medag	1.78431e-15	9.28404e-14	54.4224	54.4224	10.3209	0.189644	6.10663	6.91914	11.5385	16.7272	0.436209	0.138928	0.13806	0.0539418
ENSMUSG00000021025	Nfkbia	1.85966e-15	9.64574e-14	4.03948	4.03948	61.9167	15.3279	62.798	40.0475	70.484	74.3514	13.3637	16.6594	16.5829	14.6989
ENSMUSG00000030341	Tnfrsf1a	1.94634e-15	1.00638e-13	2.76081	2.76081	107.3	38.8655	96.5206	89.8492	106.022	136.842	39.4057	40.0658	37.4148	38.5777
ENSMUSG00000060147	Serpinb6a	1.9551e-15	1.00776e-13	3.19322	3.19322	64.4096	20.1707	66.7912	59.0768	56.1085	75.6633	22.2743	20.5466	18.4867	19.3845
ENSMUSG00000024757	Slc22a19	2.08777e-15	1.0728e-13	0.251941	-3.96918	22.0594	87.5579	13.7133	31.3192	25.0922	18.1312	87.6891	90.2373	91.3297	80.9767
ENSMUSG00000031659	Adcy7	2.22503e-15	1.13979e-13	7.99915	7.99915	23.6972	2.96246	24.5319	16.7476	19.8693	33.6449	3.11516	2.38794	3.06281	3.28445
ENSMUSG00000060002	Chpt1	2.27833e-15	1.1635e-13	0.580295	-1.72326	1136.48	1958.45	1065.66	1256.03	1227.83	996.398	1976.03	1971.77	2067.31	1818.69
ENSMUSG00000026981	Il1rn	2.80677e-15	1.42895e-13	69.989	69.989	10.0673	0.143842	7.60682	4.84099	9.36929	18.4585	0.249305	0.0278655	0.248428	0.0539418
ENSMUSG00000035493	Tgfbi	2.88046e-15	1.46197e-13	5.36176	5.36176	48.2861	9.00565	52.6133	32.4437	41.7038	66.3884	9.15839	8.05208	12.0302	6.78416
ENSMUSG00000028063	Lmna	3.12564e-15	1.58156e-13	2.29942	2.29942	135.521	58.9371	120.882	129.383	134.293	157.563	55.666	60.4175	58.3019	61.353
ENSMUSG00000003545	Fosb	3.6216e-15	1.82692e-13	68.7505	68.7505	12.7032	0.184772	10.6073	30.9282	4.17315	5.09863	0.249305	0.0278655	0.220836	0.242388
ENSMUSG00000049152	Ugt3a2	3.97641e-15	1.99981e-13	0.576542	-1.73448	894.757	1551.94	895.51	1045.23	851.754	786.485	1505.27	1547.09	1630.93	1524.46
ENSMUSG00000044786	Zfp36	4.04818e-15	2.02824e-13	2.86987	2.86987	108.192	37.6993	139.076	97.3554	103.868	92.4279	33.269	38.8717	43.5954	35.0511
ENSMUSG00000023885	Thbs2	4.05746e-15	2.02824e-13	7.04131	7.04131	25.5782	3.63259	28.7366	23.0066	17.9577	32.609	4.6104	3.38749	3.25595	3.28445
ENSMUSG00000023034	Nr4a1	4.60465e-15	2.29484e-13	11.6251	11.6251	22.6738	1.95042	39.1326	23.08	15.4539	13.0055	2.49215	1.38838	2.01431	1.91148
ENSMUSG00000032712	Resf1	4.72825e-15	2.34936e-13	3.89223	3.89223	83.0527	21.3381	57.0084	62.8097	104.165	108.27	23.2072	22.4623	21.3563	18.3332
ENSMUSG00000027864	Ptgfrn	4.99126e-15	2.47262e-13	3.87511	3.87511	52.5621	13.5641	51.3666	47.2844	44.2613	67.3443	13.831	14.0772	15.3136	11.0377
ENSMUSG00000001507	Itga3	5.02863e-15	2.48369e-13	2.91422	2.91422	109.535	37.5863	96.3501	86.1581	110.626	145.041	34.9511	37.1507	40.0359	38.2005
ENSMUSG00000055172	C1ra	5.04485e-15	2.48429e-13	4.12778	4.12778	45.4476	11.0102	51.0731	37.6964	37.3152	55.7022	11.152	11.2535	11.8646	9.77239
ENSMUSG00000036894	Rap2b	5.14277e-15	2.52499e-13	6.63785	6.63785	25.2575	3.80508	20.2636	21.1484	25.4153	34.2175	4.42349	3.63738	3.4491	3.71519
ENSMUSG00000023087	Noct	5.48985e-15	2.68743e-13	3.53518	3.53518	52.8999	14.9639	47.4576	45.4755	66.5545	52.1304	15.0147	15.1322	15.0102	14.6989
ENSMUSG00000070047	Fat1	5.76347e-15	2.81305e-13	2.59624	2.59624	151.685	58.4248	158.423	118.06	138.972	191.297	57.5671	53.2268	64.6202	58.2829
ENSMUSG00000020484	Xbp1	5.82939e-15	2.83686e-13	2.2432	2.2432	298.52	133.078	220.594	288.763	357.487	327.312	133.699	134.136	134.125	130.351
ENSMUSG00000020458	Rtn4	6.93918e-15	3.36703e-13	2.23588	2.23588	200.267	89.5694	188.194	174.698	192.909	245.301	99.6914	83.8611	88.2649	86.4794
ENSMUSG00000041548	Hspb8	7.00798e-15	3.39047e-13	6.4063	6.4063	26.1703	4.0851	23.7922	23.6911	21.1346	36.0715	4.48579	4.52588	3.72502	3.6075
ENSMUSG00000029484	Anxa3	7.75229e-15	3.73963e-13	4.70513	4.70513	41.9074	8.90674	42.3863	29.29	39.3345	56.6292	9.99946	8.24646	8.66398	8.72248
ENSMUSG00000023349	Clec4n	8.07907e-15	3.88594e-13	59.7742	59.7742	8.64328	0.144599	8.28299	6.55241	6.43467	13.3053	0.280456	0.0833965	0.193244	0.0270209
ENSMUSG00000038729	Pakap	8.31919e-15	3.98984e-13	2.59715	2.59715	231.336	89.0732	193.375	170.385	255.501	306.141	85.4453	88.7902	96.2692	85.7842
ENSMUSG00000037447	Arid5a	9.50558e-15	4.54565e-13	8.58434	8.58434	19.6756	2.29203	15.2558	15.0117	21.5653	26.8832	2.14949	2.05475	2.56615	2.39606
ENSMUSG00000002944	Cd36	9.54681e-15	4.54878e-13	0.523815	-1.90907	298.75	570.335	275.167	297.615	350.099	272.151	580.73	573.09	633.998	493.535
ENSMUSG00000025355	Mmp19	9.56712e-15	4.54878e-13	24.7376	24.7376	9.57824	0.387194	7.72867	10.9206	7.52116	12.1454	0.373396	0.23055	0.53315	0.411053
ENSMUSG00000028713	Cyp4b1	9.70321e-15	4.60026e-13	0.476368	-2.09922	1493.94	3136.1	1399.19	1955.2	1527.54	1093.8	3224.13	3199.81	3367.94	2752.51
ENSMUSG00000009013	Dynll1	1.07458e-14	5.07999e-13	2.34951	2.34951	152.241	64.797	144.759	134.225	148.317	181.692	72.6743	61.2782	58.2188	67.033
ENSMUSG00000024349	Sting1	1.11371e-14	5.25e-13	9.06285	9.06285	22.6749	2.50196	20.3904	14.5961	21.9692	33.7541	2.30525	3.3042	2.62134	1.77688
ENSMUSG00000020473	Aebp1	1.16841e-14	5.49219e-13	2.71034	2.71034	127.12	46.902	131.68	121.977	93.8532	160.971	48.3767	48.7566	46.4098	44.0696
ENSMUSG00000024521	Pmaip1	1.23991e-14	5.81175e-13	4.33071	4.33071	49.5544	11.4426	42.7885	49.5833	43.8842	61.9739	13.208	7.94105	10.7886	13.8375
ENSMUSG00000019539	Rcn3	1.25734e-14	5.87682e-13	4.34463	4.34463	44.127	10.1567	48.6556	40.3164	34.5954	52.936	11.3701	11.023	10.6506	7.5912
ENSMUSG00000021091	Serpina3n	1.30824e-14	6.0975e-13	39.877	39.877	9.68978	0.242992	9.10703	4.25422	9.23465	16.1682	0.342757	0.138928	0.358796	0.134705
ENSMUSG00000061048	Cdh3	1.33943e-14	6.22535e-13	5.42438	5.42438	28.8913	5.32619	29.6452	22.8354	28.0538	35.0355	5.54491	5.30331	6.09793	4.36129
ENSMUSG00000024866	Acy3	1.49067e-14	6.90884e-13	0.553089	-1.80803	1245.8	2252.44	1155.61	1399.62	1389.48	1038.48	2126.88	2498.19	2262.27	2122.4
ENSMUSG00000068699	Flnc	1.56373e-14	7.22724e-13	18.4059	18.4059	10.7308	0.583008	9.59301	8.77727	9.26161	15.2958	0.685414	0.666472	0.55194	0.430835
ENSMUSG00000035914	Cd276	2.13395e-14	9.8352e-13	22.5457	22.5457	9.65991	0.428459	10.903	7.09032	7.72282	12.9236	0.591962	0.388817	0.41398	0.323151
ENSMUSG00000058914	C1qtnf3	2.4492e-14	1.12568e-12	0.348019	-2.87341	64.4089	185.073	55.3388	91.3191	64.3466	46.6229	179.555	206.936	199.814	153.987
ENSMUSG00000033685	Ucp2	2.94178e-14	1.34833e-12	2.18205	2.18205	211.131	96.7583	220.805	188.038	228.387	207.294	101.053	110.451	98.2274	77.3172
ENSMUSG00000033880	Lgals3bp	3.31075e-14	1.51325e-12	2.86605	2.86605	130.396	45.4967	146.2	103.836	123.658	147.886	41.8976	38.1776	61.2817	40.6238
ENSMUSG00000028527	Ak4	3.37976e-14	1.54054e-12	0.499168	-2.00333	265.026	530.935	233.927	321.335	274.891	229.958	606.004	538.512	472.109	507.147
ENSMUSG00000063632	Sox11	3.77384e-14	1.71544e-12	32.5297	32.5297	8.5614	0.263187	6.5292	6.01454	8.18466	13.5235	0.342757	0.277755	0.13806	0.29623
ENSMUSG00000034595	Ppp1r18	3.95801e-14	1.79158e-12	4.48916	4.48916	39.6531	8.83308	40.865	29.95	35.5922	52.2123	8.16157	8.69071	10.3471	8.1302
ENSMUSG00000056749	Nfil3	3.96299e-14	1.79158e-12	8.58461	8.58461	23.5683	2.74541	15.0656	17.9945	32.7114	28.5191	2.6479	3.10984	3.39391	1.83072
ENSMUSG00000027359	Slc27a2	4.10207e-14	1.8494e-12	0.608348	-1.6438	2470.66	4061.26	2400.8	2743.51	2537.17	2201.13	3958.5	4256.29	4336.13	3694.12
ENSMUSG00000066366	Serpina1a	4.34383e-14	1.95307e-12	2.8716	2.8716	66.2388	23.0668	65.9783	63.0413	58.0136	77.9272	21.7025	23.4636	22.898	24.1971
ENSMUSG00000064367	mt-Nd5	4.40712e-14	1.97616e-12	0.560227	-1.78499	3470.35	6194.55	3371.38	3772.55	3932.44	2805.04	5443.17	6301.33	6413.31	6620.36
ENSMUSG00000051495	Irf2bp2	5.01154e-14	2.24111e-12	2.18622	2.18622	128.79	58.9098	115.263	130.289	134.265	135.37	63.0802	57.1693	61.7233	53.6804
ENSMUSG00000034993	Vat1	5.12154e-14	2.28412e-12	2.47255	2.47255	113.847	46.0445	106.345	97.4185	112.989	138.665	45.728	50.171	45.9093	42.371
ENSMUSG00000030935	Acsm3	5.2498e-14	2.33503e-12	0.428335	-2.33462	568.36	1326.91	482.926	671.1	710.438	408.99	1339.03	1413.27	1550.57	1004.75
ENSMUSG00000032216	Nedd4	5.47325e-14	2.42789e-12	1.8603	1.8603	502.677	270.212	512.54	432.619	467.571	598	278.176	270.454	277.237	254.992
ENSMUSG00000045573	Penk	5.54579e-14	2.45349e-12	14.3501	14.3501	12.9324	0.901209	17.5167	10.6354	9.6385	13.9325	0.96577	1.27731	0.717491	0.646202
ENSMUSG00000029860	Zyx	5.83945e-14	2.57652e-12	2.72013	2.72013	89.4892	32.8989	80.1446	73.9828	94.3383	109.523	31.6803	33.4852	34.8488	31.5783
ENSMUSG00000031880	Rrad	6.17162e-14	2.71584e-12	8.30177	8.30177	20.4557	2.46402	15.3826	14.3516	27.9191	24.184	2.30525	3.02654	2.23505	2.28838
ENSMUSG00000046623	Gjb4	6.64009e-14	2.91424e-12	96.8571	96.8571	7.59458	0.0784102	4.01475	4.08308	9.77308	12.5147	0.0935519	0.0833965	0.13806	0.0001
ENSMUSG00000013236	Ptprs	6.73872e-14	2.94971e-12	3.4682	3.4682	45.6561	13.1642	47.8593	43.6904	38.069	53.0034	13.021	12.8555	12.9683	13.8105
ENSMUSG00000060487	Samd5	7.1553e-14	3.12379e-12	14.1292	14.1292	17.0892	1.20949	12.6568	7.89711	22.05	25.7654	1.77569	0.999659	0.938227	1.13078
ENSMUSG00000037852	Cpe	7.2827e-14	3.17104e-12	2.7575	2.7575	190.06	68.9249	181.632	149.212	186.737	242.685	73.0795	82.075	73.2844	47.2732
ENSMUSG00000029086	Prom1	7.39811e-14	3.21284e-12	2.22642	2.22642	140.656	63.1756	153.377	129.554	120.266	159.412	64.8244	61.7785	61.0887	65.0138
ENSMUSG00000018008	Cyth4	7.66318e-14	3.31924e-12	5.26123	5.26123	38.5832	7.33348	38.3929	27.5541	34.2191	54.1756	6.54174	6.60829	10.016	6.16499
ENSMUSG00000039960	Rhou	7.75766e-14	3.35139e-12	6.58757	6.58757	25.0046	3.79573	21.6159	18.1168	24.4999	35.7989	3.45782	3.91504	4.47	3.33829
ENSMUSG00000029695	Aass	8.52991e-14	3.67542e-12	0.50428	-1.98302	268.409	532.261	270.862	335.829	254.043	212.857	549.033	535.625	535.671	508.723
ENSMUSG00000039952	Dag1	8.94613e-14	3.84475e-12	1.90683	1.90683	276.312	144.906	286.49	242.826	260.31	315.63	143.197	142.295	153.876	140.256
ENSMUSG00000018340	Anxa6	1.03066e-13	4.41795e-12	2.46235	2.46235	96.5898	39.2266	103.769	81.8062	91.7788	109.005	38.9072	37.8721	37.939	42.1852
ENSMUSG00000035697	Arhgap45	1.09669e-13	4.68885e-12	5.34645	5.34645	31.3967	5.87244	35.9632	21.0019	28.1613	40.4611	5.66952	5.22002	6.62217	5.97655
ENSMUSG00000021416	Eci3	1.14046e-13	4.86341e-12	0.447202	-2.23613	91.5117	204.632	90.9657	111.558	93.1276	70.3706	194.905	222.022	201.39	200.204
ENSMUSG00000028680	Plk3	1.21167e-13	5.15381e-12	6.48204	6.48204	35.6852	5.50525	27.1307	34.5955	58.4773	22.5483	4.76615	4.63694	7.25679	5.35736
ENSMUSG00000003847	Nfat5	1.23333e-13	5.23248e-12	2.04247	2.04247	155.6	76.182	156.282	144.662	148.615	172.85	78.9053	75.6337	79.9352	70.2634
ENSMUSG00000042102	Dmgdh	1.27128e-13	5.37971e-12	0.43129	-2.31863	58.993	136.783	54.3248	73.3223	58.4227	49.8947	134.788	136.829	137.408	138.104
ENSMUSG00000023004	Tuba1b	1.28724e-13	5.43333e-12	2.18659	2.18659	189.496	86.6627	188.535	159.468	186.129	223.874	78.702	80.9118	99.1605	87.8611
ENSMUSG00000025290	Rps24	1.30398e-13	5.48999e-12	1.78451	1.78451	318.076	178.243	339.055	304.215	284.772	344.241	175.764	184.021	171.462	181.719
ENSMUSG00000031207	Msn	1.33304e-13	5.59808e-12	2.40997	2.40997	298.11	123.699	295.035	203.391	300.782	393.265	129.742	110.84	127.392	126.825
ENSMUSG00000030208	Emp1	1.34213e-13	5.62199e-12	3.31455	3.31455	71.4516	21.5569	67.7629	57.4787	60.8993	99.6831	23.6121	19.5192	21.1079	21.9943
ENSMUSG00000036057	Ptpn23	1.39952e-13	5.84759e-12	2.53816	2.53816	100.071	39.4266	84.2654	91.7081	114.988	109.359	38.0039	39.0939	44.4783	36.128
ENSMUSG00000016763	Scube1	1.4927e-13	6.22121e-12	14.8185	14.8185	20.2042	1.36344	23.2006	15.8919	14.3769	27.3468	1.86914	1.97145	1.29692	0.323151
ENSMUSG00000031320	Rps4x	1.53955e-13	6.40036e-12	1.78119	1.78119	333.504	187.236	346.412	302.938	318.96	365.709	191.79	185.415	182.816	188.93
ENSMUSG00000059049	Frem1	1.56653e-13	6.4962e-12	7.77893	7.77893	27.7743	3.57046	34.4627	26.8695	17.3114	32.4454	4.735	4.16493	3.61465	1.77688
ENSMUSG00000024063	Lbh	1.57416e-13	6.51151e-12	3.69271	3.69271	95.3383	25.818	113.446	83.1999	57.6151	127.082	33.2067	24.045	24.4742	21.5637
ENSMUSG00000039323	Igfbp2	1.64105e-13	6.77128e-12	22.5377	22.5377	14.6946	0.652003	18.3618	15.5496	6.67698	18.1857	0.747715	0.138928	1.07619	0.646202
ENSMUSG00000062127	Cttnbp2nl	1.68772e-13	6.94652e-12	3.51947	3.51947	59.7334	16.9722	54.7055	45.0845	61.9234	77.2408	20.0612	14.4937	17.3003	16.045
ENSMUSG00000014444	Piezo1	1.74128e-13	7.14918e-12	2.24014	2.24014	113.806	50.8032	110.122	111.84	106.785	126.489	45.4451	52.921	54.9509	49.8809
ENSMUSG00000049103	Ccr2	1.79163e-13	7.3377e-12	6.20251	6.20251	32.636	5.26174	35.4137	21.3442	26.9768	46.8137	5.98102	4.1094	6.81533	4.14592
ENSMUSG00000046841	Ckap4	1.80307e-13	7.36632e-12	3.85813	3.85813	42.8744	11.1128	42.2379	34.2286	38.931	56.1106	11.9308	10.8287	10.9541	10.7415
ENSMUSG00000071177	Serpina1d	1.85074e-13	7.54246e-12	0.365908	-2.73293	43.0089	117.54	45.4296	53.2348	42.4089	30.9352	121.064	135.522	108.347	105.233
ENSMUSG00000039982	Dtx4	1.98663e-13	8.07635e-12	3.75311	3.75311	51.0858	13.6116	52.6555	46.1108	40.0344	65.5448	10.8717	13.9106	16.031	13.6221
ENSMUSG00000039457	Ppl	2.08811e-13	8.46809e-12	5.01486	5.01486	43.1185	8.59815	33.4486	27.3096	50.8037	60.9371	10.311	8.02434	8.5812	7.48411
ENSMUSG00000058672	Tubb2a	2.18417e-13	8.83603e-12	2.81887	2.81887	100.325	35.5906	89.6671	86.5764	102.189	122.895	29.0302	33.9377	45.0834	34.2954
ENSMUSG00000024672	Ms4a7	2.24706e-13	9.06825e-12	12.2285	12.2285	13.6163	1.11348	14.6008	10.5131	11.6847	17.6677	0.841167	0.8053	1.21415	1.58843
ENSMUSG00000025232	Hexa	2.29166e-13	9.22576e-12	2.566	2.566	76.3945	29.7718	77.2717	76.3785	65.961	85.966	30.7146	27.9322	30.1029	30.34
ENSMUSG00000030772	Dkk3	2.50237e-13	1.00496e-11	4.55031	4.55031	51.3438	11.2836	58.0013	51.0006	33.4653	62.9001	11.9931	15.3822	9.82284	7.94177
ENSMUSG00000030157	Clec2d	2.60135e-13	1.04218e-11	2.9635	2.9635	75.085	25.3366	73.9121	71.9045	69.3535	85.1755	33.3313	22.8234	21.7426	23.4751
ENSMUSG00000038976	Ppp1r9b	2.62411e-13	1.0464e-11	2.25406	2.25406	120.206	53.3287	118.057	104.156	118.35	140.281	53.5791	54.1146	55.8738	49.7499
ENSMUSG00000022389	Tef	2.62455e-13	1.0464e-11	0.481802	-2.07554	169.722	352.266	211.821	170.953	153.997	142.043	406.911	334.819	320.443	346.917
ENSMUSG00000056025	Clca3a1	2.69056e-13	1.07014e-11	6.67213	6.67213	24.0515	3.60477	28.9903	15.9362	24.5903	26.6868	4.04969	2.80442	4.58037	2.98832
ENSMUSG00000002565	Scin	2.78435e-13	1.10479e-11	3.18237	3.18237	94.8151	29.7939	99.2903	62.5893	91.2967	126.098	32.2408	32.1527	30.1307	24.6597
ENSMUSG00000003477	Inmt	2.98121e-13	1.18008e-11	0.431313	-2.3185	298.085	691.111	308.498	368.215	331.908	183.685	699.9	736.273	731.012	597.265
ENSMUSG00000030717	Nupr1	3.0512e-13	1.2049e-11	3.96791	3.96791	35.6686	8.98927	35.5825	33.5195	31.0152	42.5606	8.62882	10.3011	8.22251	8.80323
ENSMUSG00000021457	Syk	3.07711e-13	1.21223e-11	7.00186	7.00186	21.4916	3.06941	22.5033	16.2588	18.3884	28.8191	3.55127	2.69336	3.61464	2.42298
ENSMUSG00000028341	Nr4a3	3.27891e-13	1.28867e-11	45.0651	45.0651	9.72145	0.21572	3.21183	6.33237	16.0192	13.3325	0.342757	0.166693	0.303612	0.0539418
ENSMUSG00000027447	Cst3	3.51513e-13	1.37823e-11	1.8273	1.8273	247.926	135.679	266.311	226.077	232.027	267.276	140.863	139.079	128.799	133.986
ENSMUSG00000030678	Maz	3.56484e-13	1.39442e-11	2.07272	2.07272	114.846	55.4086	116.742	114.075	111.191	117.374	56.0094	55.0863	57.75	52.7919
ENSMUSG00000015305	Sash1	3.70879e-13	1.44489e-11	2.41855	2.41855	143.615	59.3804	132.188	120.093	150.687	171.523	64.9803	56.725	67.1314	48.7
ENSMUSG00000068086	Cyp2d9	3.71133e-13	1.44489e-11	0.301708	-3.31446	61.7062	204.523	62.5019	101.049	40.5726	42.6695	194.412	242.393	197.228	184.057
ENSMUSG00000018293	Pfn1	4.3502e-13	1.68963e-11	1.88046	1.88046	300.559	159.832	289.497	256.313	312.314	344.153	148.96	162.239	166.854	161.26
ENSMUSG00000022505	Emp2	4.71266e-13	1.82613e-11	4.38883	4.38883	34.8308	7.93624	32.3498	27.4074	34.946	44.6327	8.41077	7.71891	9.05027	6.5688
ENSMUSG00000045763	Basp1	4.88135e-13	1.88708e-11	10.2491	10.2491	16.2783	1.58826	17.1152	10.7087	15.5077	21.7847	1.15267	1.77709	2.23505	1.18462
ENSMUSG00000041734	Kirrel	5.02307e-13	1.93734e-11	4.40688	4.40688	39.0261	8.85572	44.7108	36.9182	27.3268	47.141	10.1864	9.02389	9.43657	6.78417
ENSMUSG00000037649	H2-DMa	5.50384e-13	2.11783e-11	5.60667	5.60667	29.5504	5.27059	31.6611	18.6671	26.7557	41.1235	4.86077	5.94687	4.72198	5.55025
ENSMUSG00000033533	Acsm1	5.61036e-13	2.15381e-11	0.417205	-2.3969	54.9359	131.676	58.6362	57.5779	63.4297	40.0793	129.739	136.997	131.338	128.628
ENSMUSG00000032440	Tgfbr2	6.16667e-13	2.36189e-11	2.35411	2.35411	196.532	83.4844	183.435	147.768	193.525	261.439	84.605	83.381	85.8111	80.1433
ENSMUSG00000021838	Samd4	6.19695e-13	2.36368e-11	5.69885	5.69885	24.104	4.22962	23.4868	24.4444	18.0773	30.4092	5.0465	4.13716	4.19408	3.54731
ENSMUSG00000062210	Tnfaip8	6.1999e-13	2.36368e-11	0.419985	-2.38104	200.698	477.871	258.816	245.693	139.883	158.323	450.7	525.186	442.297	493.294
ENSMUSG00000096852	Cyp2d12	6.67087e-13	2.53739e-11	0.221482	-4.51503	18.6572	84.2379	19.2705	31.0502	9.10004	15.1866	84.5115	76.6325	75.4367	100.369
ENSMUSG00000027087	Itgav	7.67286e-13	2.91181e-11	2.3522	2.3522	287.197	122.097	242.889	206.618	315.086	384.255	120.458	117.92	124.168	125.839
ENSMUSG00000021238	Aldh6a1	7.76053e-13	2.93835e-11	0.57217	-1.74773	567.679	992.151	563.975	673.312	562.319	471.07	1037.69	933.62	998.224	999.079
ENSMUSG00000095115	Itpripl2	7.97281e-13	3.01183e-11	3.75813	3.75813	50.5203	13.4429	47.4576	44.326	38.9845	71.325	13.0211	13.1332	15.3136	12.303
ENSMUSG00000022965	Ifngr2	8.12086e-13	3.06077e-11	3.13995	3.13995	60.6132	19.3039	55.8683	46.0861	64.534	75.987	19.5626	18.5475	20.6389	18.4679
ENSMUSG00000026478	Lamc1	8.2148e-13	3.08914e-11	2.48904	2.48904	91.6727	36.8305	95.1263	82.3691	81.0116	108.187	36.0102	34.5959	41.6088	35.1051
ENSMUSG00000040128	Pnrc1	8.4744e-13	3.17953e-11	2.68949	2.68949	100.475	37.3582	76.5527	90.0216	118.756	116.613	34.6707	42.8423	36.8906	35.0242
ENSMUSG00000042436	Mfap4	8.63764e-13	3.23345e-11	9.40556	9.40556	16.5878	1.76362	17.5801	20.1459	9.15389	19.4672	1.80684	1.83262	2.09709	1.31922
ENSMUSG00000072664	Ugt3a1	8.70491e-13	3.25127e-11	0.512473	-1.95132	213.442	416.494	194.372	267.451	207.708	184.228	368.546	429.734	443.494	424.177
ENSMUSG00000029767	Calu	8.89107e-13	3.31332e-11	2.05519	2.05519	208.622	101.51	206.289	181.394	190.641	256.186	108.001	95.9585	102.78	99.3113
ENSMUSG00000023972	Ptk7	9.12498e-13	3.39285e-11	4.52096	4.52096	32.5522	7.20028	36.3647	24.6691	27.5962	41.5788	7.50741	7.60786	7.14641	6.54189
ENSMUSG00000028480	Glipr2	9.96728e-13	3.69773e-11	9.21703	9.21703	14.6426	1.58865	15.7207	13.5937	10.7423	18.513	1.46418	1.63827	1.95913	1.2923
ENSMUSG00000028413	B4galt1	1.0546e-12	3.90366e-11	2.46079	2.46079	140.499	57.0951	114.883	112.881	168.349	165.935	52.1774	57.558	61.7785	56.8571
ENSMUSG00000029371	Cxcl5	1.08398e-12	4.00347e-11	84.1533	84.1533	9.14701	0.108695	7.92375	4.40092	12.8154	11.4513	0.218155	0.0001	0.220836	0.0001
ENSMUSG00000018819	Lsp1	1.12392e-12	4.14172e-11	5.48598	5.48598	25.0846	4.57249	27.5532	18.1901	24.7961	29.8005	5.26456	3.83174	5.18739	4.01132
ENSMUSG00000025903	Lypla1	1.12839e-12	4.14898e-11	0.566656	-1.76474	210.32	371.16	206.779	229.416	222.173	182.897	399.79	356.58	374.831	353.461
ENSMUSG00000005547	Cyp2a5	1.14416e-12	4.19763e-11	0.372067	-2.68769	46.5376	125.079	52.0208	51.0836	37.1616	45.8604	140.452	156.698	97.2933	105.886
ENSMUSG00000056501	Cebpb	1.20752e-12	4.42028e-11	6.97504	6.97504	20.1551	2.8896	18.6999	16.2342	25.1346	20.5578	2.92826	2.77655	3.86297	1.99223
ENSMUSG00000029700	Slc13a1	1.32686e-12	4.84643e-11	1.82765	1.82765	432.984	236.907	445.125	356.366	440.785	489.681	240.131	237.94	254.679	214.888
ENSMUSG00000034227	Foxj1	1.3715e-12	4.99843e-11	37.4795	37.4795	6.9482	0.185387	7.96603	4.5476	5.57314	9.70639	0.249305	0.24999	0.0828759	0.161625
ENSMUSG00000020372	Rack1	1.39273e-12	5.06465e-11	1.71451	1.71451	409.643	238.928	423.303	366.344	389.172	459.761	231.326	244.666	236.88	242.829
ENSMUSG00000037548	H2-DMb2	1.52185e-12	5.52203e-11	13.0352	13.0352	13.0627	1.00211	15.0936	6.54435	11.1411	19.4738	0.908338	0.980845	0.922407	1.19516
ENSMUSG00000053617	Sh3pxd2a	1.56092e-12	5.65141e-11	3.00773	3.00773	62.223	20.6877	64.2347	62.4184	46.6035	75.6327	21.5252	19.1861	21.7977	20.2446
ENSMUSG00000033488	Cryzl2	1.87784e-12	6.78401e-11	0.551116	-1.8145	181.336	329.033	176.453	201.797	192.816	154.265	354.95	314.79	327.402	319.012
ENSMUSG00000030084	Plxna1	1.89163e-12	6.81892e-11	2.75215	2.75215	72.9415	26.5034	67.7418	65.7189	64.642	93.6817	27.3192	24.6559	28.1163	25.9249
ENSMUSG00000028214	Gem	1.90395e-12	6.84843e-11	7.30641	7.30641	20.6487	2.8261	26.0532	13.5693	21.5924	21.3756	2.80366	3.35973	3.33873	1.8038
ENSMUSG00000033545	Znrf1	1.96942e-12	7.06854e-11	2.83665	2.83665	66.0963	23.3008	58.3575	56.6187	71.2255	78.2086	23.6181	25.623	23.8675	20.0983
ENSMUSG00000047407	Tgif1	2.06439e-12	7.39336e-11	3.54685	3.54685	53.7888	15.1652	42.8723	40.2921	64.1299	67.8903	13.3326	16.3262	15.893	15.1027
ENSMUSG00000056487	Mettl7a2	2.24321e-12	8.01644e-11	0.474304	-2.10835	71.3871	150.509	76.7104	81.582	64.2343	62.9855	136.861	163.453	147.622	154.087
ENSMUSG00000030342	Cd9	2.26724e-12	8.08485e-11	2.41395	2.41395	101.737	42.1452	103.072	82.4428	100.853	120.593	43.2372	39.1217	39.6222	46.6002
ENSMUSG00000033427	Upb1	2.29471e-12	8.16524e-11	0.468528	-2.13434	62.1104	132.565	59.6071	72.5889	63.9959	52.2395	131.861	131.997	134.649	131.752
ENSMUSG00000053007	Creb5	2.46745e-12	8.76104e-11	12.8759	12.8759	12.1131	0.940763	9.90994	8.72837	11.2	18.622	1.21498	0.722003	1.07619	0.753885
ENSMUSG00000020806	Rhbdf2	2.48828e-12	8.81608e-11	3.80825	3.80825	37.3836	9.81648	33.2369	30.5365	38.5267	47.2508	8.90917	9.55146	10.6782	10.1223
ENSMUSG00000051397	Tacstd2	2.56335e-12	9.06265e-11	2.74695	2.74695	83.4696	30.3863	76.3209	67.6748	93.8533	96.0542	28.9079	26.0164	37.1113	29.5054
ENSMUSG00000038456	Dennd2a	2.57926e-12	9.09945e-11	8.27186	8.27186	15.164	1.8332	14.96	12.2735	12.9231	20.5033	2.18065	1.6938	1.76599	1.69612
ENSMUSG00000039783	Kmo	2.86564e-12	1.00883e-10	0.450696	-2.21879	60.6422	134.552	63.0514	71.4413	60.2255	47.8223	137.251	130.471	141.189	129.303
ENSMUSG00000020051	Pah	2.90908e-12	1.02195e-10	0.520885	-1.91981	548.4	1052.82	566.468	705.646	494.628	426.804	1115.79	967.795	1024.13	1103.6
ENSMUSG00000046352	Gjb2	2.92501e-12	1.02536e-10	0.46895	-2.13242	73.1006	155.881	63.3049	86.2804	76.0034	66.8263	159.554	157.153	137.353	169.467
ENSMUSG00000020580	Rock2	3.13061e-12	1.09512e-10	2.39358	2.39358	90.1652	37.6696	85.4702	81.1953	88.1726	105.842	41.5551	37.5113	38.2977	33.3282
ENSMUSG00000053560	Ier2	3.47578e-12	1.2133e-10	3.90133	3.90133	31.1308	7.97952	29.6663	30.8302	31.2037	32.827	7.16475	9.52367	7.25679	7.96869
ENSMUSG00000006731	B4galnt1	3.65186e-12	1.27208e-10	4.0226	4.0226	35.0396	8.71067	34.244	27.0819	33.4107	45.4318	9.39125	9.08587	8.67534	7.69466
ENSMUSG00000040829	Zmynd15	3.68932e-12	1.28243e-10	4.40161	4.40161	30.1047	6.83948	33.2452	24.3522	25.5878	37.2332	6.24826	6.68133	7.85624	6.56903
ENSMUSG00000022433	Csnk1e	3.71186e-12	1.28756e-10	3.41696	3.41696	42.4709	12.4294	41.7526	36.4779	38.8768	52.7849	11.1832	13.6885	12.9959	11.8453
ENSMUSG00000011256	Adam19	4.21403e-12	1.45869e-10	7.15008	7.15008	18.81	2.63074	18.4825	14.4351	14.9286	27.3991	2.30525	2.47123	2.56615	3.17677
ENSMUSG00000042644	Itpr3	4.25419e-12	1.46951e-10	5.55996	5.55996	24.1412	4.34197	20.0734	17.8234	25.0922	33.5904	3.98738	4.60918	4.1113	4.65742
ENSMUSG00000006369	Fbln1	4.54418e-12	1.56642e-10	5.86416	5.86416	24.6084	4.1964	26.0107	25.5492	16.9884	29.8823	4.29889	4.9146	4.82869	2.74603
ENSMUSG00000009585	Apobec3	4.70482e-12	1.61842e-10	4.37568	4.37568	31.7329	7.25211	34.3118	23.0066	29.346	40.2706	7.04015	7.62994	7.97418	6.36405
ENSMUSG00000045827	Serpinb9	4.71967e-12	1.62016e-10	3.09933	3.09933	72.7909	23.486	69.1139	52.1736	67.818	102.08	22.0858	23.8506	24.5018	23.502
ENSMUSG00000007836	Hnrnpa0	4.96375e-12	1.70042e-10	2.05088	2.05088	121.047	59.0221	113.699	120.851	133.834	115.821	58.501	59.6682	63.3513	54.5688
ENSMUSG00000062300	Nectin2	5.18947e-12	1.77407e-10	2.59712	2.59712	65.4431	25.1984	65.0376	56.8196	64.1843	75.7419	23.768	26.5439	24.3086	26.1672
ENSMUSG00000050635	Sprr2f	5.62606e-12	1.91936e-10	885.533	885.533	4.64429	0.00524462	3.08505	1.85822	6.03083	7.607	0.0001	0.0001	0.0001	0.0001
ENSMUSG00000040747	Cd53	5.71826e-12	1.9468e-10	7.72124	7.72124	18.8251	2.43809	19.6508	11.32	17.0154	27.3195	2.3987	2.08251	3.0904	2.18069
ENSMUSG00000059824	Dbp	5.84349e-12	1.98535e-10	0.251584	-3.97482	21.3759	84.9655	25.3681	31.4285	12.7558	15.9225	105.652	83.8087	57.6621	92.7494
ENSMUSG00000027332	Ivd	5.92066e-12	2.00744e-10	0.573011	-1.74517	303.254	529.23	299.801	364.67	286.115	262.395	517.145	534.104	539.704	525.961
ENSMUSG00000024927	Rela	5.99907e-12	2.02987e-10	2.63954	2.63954	75.7935	28.7147	67.023	64.1054	79.1	92.9743	27.3192	29.154	31.7307	26.6518
ENSMUSG00000001555	Fkbp10	6.14111e-12	2.07369e-10	5.70704	5.70704	23.9702	4.20011	26.2856	21.735	16.5038	31.3546	4.82845	4.27599	4.49759	3.20369
ENSMUSG00000000555	Itga5	6.62e-12	2.23084e-10	4.67207	4.67207	27.0921	5.79873	24.447	23.4954	24.3922	36.044	5.5449	5.77534	6.70496	5.16893
ENSMUSG00000032849	Abcc4	6.69029e-12	2.24995e-10	2.75809	2.75809	57.8853	20.9875	61.0228	51.391	50.8843	68.2435	21.2448	20.6299	20.97	21.1061
ENSMUSG00000031146	Plp2	7.05477e-12	2.36771e-10	3.67709	3.67709	39.3673	10.7061	40.5682	28.5541	40.4994	47.8555	11.9255	10.5251	9.78219	10.5972
ENSMUSG00000026395	Ptprc	7.85946e-12	2.63244e-10	4.61348	4.61348	39.6309	8.59023	44.4787	25.1337	34.1116	54.8029	8.84688	7.94104	10.8989	6.67648
ENSMUSG00000021236	Entpd5	7.89644e-12	2.63948e-10	0.621155	-1.6099	328.415	528.716	332.901	351.421	329.019	300.289	548.906	537.103	534.326	494.549
ENSMUSG00000040511	Pvr	7.94843e-12	2.65151e-10	4.10998	4.10998	37.5778	9.14306	28.2929	28.801	43.2112	50.0312	8.84688	8.80177	9.82284	9.09937
ENSMUSG00000024393	Prrc2a	8.05087e-12	2.68028e-10	1.65733	1.65733	299.181	180.521	291.873	280.135	294.74	330.008	175.974	184.924	182.796	178.381
ENSMUSG00000060216	Arrb2	8.34991e-12	2.77425e-10	3.73288	3.73288	35.0071	9.37805	35.7095	29.9012	30.9076	43.5147	9.15839	9.74581	10.1815	8.42635
ENSMUSG00000015340	Cybb	8.55217e-12	2.83575e-10	5.02897	5.02897	39.712	7.89664	40.1044	30.2923	33.573	54.8843	8.13042	6.88595	11.7543	4.81894
ENSMUSG00000016559	H3f3b	8.85979e-12	2.93188e-10	1.73984	1.73984	366.114	210.429	347.177	319.708	396.373	401.246	225.529	199.67	205.988	210.549
ENSMUSG00000073490	Ifi207	9.07032e-12	2.99556e-10	9.53648	9.53648	14.3536	1.50513	13.3541	9.11957	13.3539	21.5939	1.46418	1.36061	1.87635	1.31922
ENSMUSG00000031596	Slc7a2	9.10134e-12	2.99981e-10	5.73058	5.73058	25.0583	4.37273	23.2431	18.2634	20.8384	37.8983	4.95305	3.63738	4.1113	4.79201
ENSMUSG00000066315	Gm12918	9.50999e-12	3.12828e-10	1.70378	1.70378	306.578	179.94	314.331	275.441	305.783	330.768	170.799	188.693	178.194	182.059
ENSMUSG00000042251	Pm20d1	9.70524e-12	3.18617e-10	0.431956	-2.31505	41.2267	95.4418	43.0627	45.7928	41.569	34.4629	98.1562	99.4842	101.593	82.54
ENSMUSG00000021214	Akr1c18	9.81352e-12	3.21534e-10	0.157965	-6.3305	4.1873	26.5077	2.89488	3.83858	6.83852	3.19009	27.3193	32.1524	28.2821	18.2794
ENSMUSG00000029776	Hibadh	9.89604e-12	3.23597e-10	0.590144	-1.6945	306.915	520.069	312.002	346.295	312.846	256.479	513.238	514.828	521.682	530.523
ENSMUSG00000030004	Nat8	1.02723e-11	3.35239e-10	0.520871	-1.91986	108.134	207.603	111.882	117.477	114.432	88.72	223.101	204.753	210.279	192.296
ENSMUSG00000005054	Cstb	1.05117e-11	3.42374e-10	2.51762	2.51762	95.7344	38.0258	92.295	72.4423	98.9956	119.229	38.2219	37.3725	35.3454	41.1622
ENSMUSG00000026483	Niban1	1.07746e-11	3.50249e-10	2.87199	2.87199	58.0177	20.2012	53.3736	55.7682	57.534	65.4078	20.8711	17.7145	24.8054	17.418
ENSMUSG00000031938	4931406C07Rik	1.15443e-11	3.74534e-10	0.521659	-1.91696	516.281	989.692	497.745	633.622	567.963	365.77	1003.86	984.173	1025.51	945.227
ENSMUSG00000020914	Top2a	1.16808e-11	3.78221e-10	6.30639	6.30639	18.9992	3.01269	18.8901	14.645	18.1461	24.3204	3.08401	2.38793	3.75261	2.8268
ENSMUSG00000007041	Clic1	1.26773e-11	4.09685e-10	2.10051	2.10051	145.12	69.0881	142.393	117.256	147.511	173.348	69.4665	69.0531	68.5934	69.2402
ENSMUSG00000026664	Phyh	1.37377e-11	4.43086e-10	0.554858	-1.80226	329.618	594.058	324.803	394.844	339.204	259.589	601.792	599.8	615.589	559.057
ENSMUSG00000001247	Lsr	1.39892e-11	4.49855e-10	2.48998	2.48998	91.8887	36.9034	79.8737	75.2879	99.1373	113.292	33.2464	38.5982	37.5888	38.17
ENSMUSG00000036856	Wnt4	1.40019e-11	4.49855e-10	9.39966	9.39966	14.8384	1.57861	13.9035	15.7208	9.77311	19.958	1.27728	1.74933	1.07619	2.20761
ENSMUSG00000038641	Akr1d1	1.40646e-11	4.50993e-10	0.319777	-3.12718	14.3189	44.7778	15.4037	17.1388	11.7654	12.9509	45.6046	43.3976	45.6096	44.5004
ENSMUSG00000003348	Mob3a	1.4702e-11	4.70522e-10	4.35755	4.35755	29.4463	6.75752	25.1445	22.6643	31.9307	38.0619	6.07448	6.77489	7.31197	6.86493
ENSMUSG00000017723	Wfdc2	1.50657e-11	4.8123e-10	2.17882	2.17882	122.404	56.1787	144.255	111.806	116.146	117.376	57.7221	53.5597	49.307	64.1258
ENSMUSG00000020422	Tns3	1.51382e-11	4.82613e-10	2.01968	2.01968	204.039	101.025	200.79	174.856	188.484	252.049	109.368	103.231	100.768	90.7498
ENSMUSG00000058715	Fcer1g	1.54639e-11	4.92048e-10	6.50146	6.50146	20.5131	3.15516	23.729	14.2783	18.3885	25.6564	2.80366	3.44302	4.1113	2.26146
ENSMUSG00000024598	Fbn2	1.54995e-11	4.92237e-10	43.3609	43.3609	7.99089	0.184288	8.24071	5.03658	7.70005	10.9878	0.49851	0.055631	0.13806	0.0539418
ENSMUSG00000067274	Rplp0	1.66789e-11	5.28676e-10	1.59123	1.59123	615.777	386.981	637.851	552.886	595.243	677.136	375.329	397.261	382.675	392.645
ENSMUSG00000074480	Mex3a	1.69022e-11	5.34729e-10	8.5162	8.5162	15.6694	1.83995	16.4179	11.0266	14.2692	20.9668	2.02489	1.97145	2.26264	1.10386
ENSMUSG00000048154	Kmt2d	1.70253e-11	5.37595e-10	1.91475	1.91475	149.326	77.987	150.824	149.065	134.506	162.908	81.1787	72.9957	81.8377	75.944
ENSMUSG00000026796	Niban2	1.80136e-11	5.6677e-10	2.58271	2.58271	74.0783	28.6824	70.2566	64.7164	68.3573	93.0005	32.2099	27.7101	26.9575	27.8632
ENSMUSG00000040950	Mgl2	1.80177e-11	5.6677e-10	6.38754	6.38754	21.1367	3.30905	21.4046	13.1292	20.2461	29.7735	3.73818	3.16537	3.72502	2.61143
ENSMUSG00000004562	Arhgef40	1.83876e-11	5.77309e-10	3.43491	3.43491	41.0714	11.957	39.5339	34.9137	35.673	54.1753	12.2423	12.5779	11.8646	11.1454
ENSMUSG00000046733	Gprc5a	1.85191e-11	5.80335e-10	6.75346	6.75346	17.6667	2.61594	16.3757	13.1292	17.2308	23.9387	3.05286	2.91548	2.37301	2.12685
ENSMUSG00000032280	Tle3	1.89224e-11	5.91854e-10	1.91327	1.91327	139.884	73.1126	135.908	128.383	142.639	152.63	75.3221	69.5807	75.2436	72.3096
ENSMUSG00000036198	Arhgap36	1.91113e-11	5.96635e-10	249.865	249.865	5.36222	0.0214605	4.94446	3.08067	5.5193	7.90692	0.0312506	0.055631	0.0001	0.0001
ENSMUSG00000040274	Cdk6	1.9574e-11	6.09928e-10	2.55094	2.55094	76.8624	30.131	72.0315	66.3301	72.0727	97.0357	31.1196	28.8485	32.6966	27.8632
ENSMUSG00000014329	Bicc1	2.07556e-11	6.45532e-10	1.90403	1.90403	226.349	118.879	233.25	184.537	228.065	259.562	117.998	114.505	128.356	114.656
ENSMUSG00000046402	Rbp1	2.09861e-11	6.51475e-10	5.12726	5.12726	22.5722	4.40238	23.433	17.1877	21.8615	27.8103	5.32686	4.33152	3.97334	3.98439
ENSMUSG00000027070	Lrp2	2.11695e-11	6.55937e-10	0.63297	-1.57985	1108.15	1750.71	1003.12	1207.77	1225.31	996.425	1755.33	1709.09	1846.83	1691.6
ENSMUSG00000021876	Rnase4	2.14149e-11	6.62302e-10	4.92243	4.92243	24.9035	5.05918	26.8983	22.2976	18.9807	31.4364	5.85642	5.60873	4.47	4.30745
ENSMUSG00000063450	Syne2	2.23646e-11	6.90381e-10	1.97774	1.97774	224.444	113.485	222.787	184.612	213.959	276.444	122.363	106.646	111.609	113.336
ENSMUSG00000030748	Il4ra	2.2602e-11	6.9641e-10	3.19026	3.19026	57.0267	17.8753	50.9015	41.2943	57.8578	78.0774	17.8494	18.8806	17.2726	17.4986
ENSMUSG00000027227	Sord	2.35446e-11	7.24105e-10	0.595655	-1.67882	852.334	1430.92	871.828	1036.31	781.215	719.923	1435.69	1399.37	1452.98	1435.64
ENSMUSG00000042804	Gpr153	2.39924e-11	7.3651e-10	7.29994	7.29994	18.5581	2.54223	17.9604	16.2587	13.4884	26.5288	2.5856	2.22134	3.55946	1.8038
ENSMUSG00000021567	Nkd2	2.43692e-11	7.46691e-10	14.3433	14.3433	9.08727	0.633554	8.5154	8.26385	6.75774	12.8146	0.810017	0.527645	0.607123	0.59236
ENSMUSG00000027435	Cd93	2.46947e-11	7.55265e-10	2.97433	2.97433	60.1704	20.2299	62.7767	57.8708	48.4075	71.6249	23.7992	20.7687	20.8596	15.5065
ENSMUSG00000031725	Ces1f	2.48619e-11	7.58975e-10	0.550348	-1.81703	519.745	944.394	502.698	622.616	560.265	393.377	1011.15	946.942	956.2	863.3
ENSMUSG00000025473	Adam8	2.4911e-11	7.59074e-10	12.5478	12.5478	11.1084	0.885282	10.079	6.94359	11.6577	15.7592	1.21498	0.610941	0.965819	0.753886
ENSMUSG00000027322	Siglec1	2.56433e-11	7.79952e-10	19.4053	19.4053	9.02716	0.465191	9.46626	6.50352	7.10775	13.0327	0.373908	0.361052	0.855451	0.269309
ENSMUSG00000007480	Mc5r	2.67705e-11	8.12742e-10	142.405	142.405	5.04712	0.0354419	6.33903	4.71875	2.53085	6.5982	0.0312506	0.0833965	0.0001	0.0270209
ENSMUSG00000056201	Cfl1	2.68811e-11	8.13356e-10	1.65197	1.65197	405.642	245.551	414.691	353.383	411.719	442.793	235.958	244.896	250.918	250.418
ENSMUSG00000030786	Itgam	2.6889e-11	8.13356e-10	11.7895	11.7895	20.6574	1.75219	19.1989	11.1975	18.8191	33.4208	1.55763	1.08295	3.58705	0.780806
ENSMUSG00000029826	Zc3hav1	2.74231e-11	8.27997e-10	3.07846	3.07846	47.2058	15.3343	49.1479	39.363	42.1883	58.1287	16.0427	14.7714	16.5277	13.999
ENSMUSG00000023411	Nfatc4	2.82464e-11	8.51304e-10	6.62328	6.62328	17.0824	2.57915	21.2778	15.623	11.927	19.4946	2.74136	2.85995	2.45579	2.26146
ENSMUSG00000029552	Tes	2.83086e-11	8.51625e-10	3.00797	3.00797	52.8706	17.5768	47.9645	43.6412	50.643	69.2536	16.3853	18.6585	17.4105	17.8487
ENSMUSG00000047881	Rell1	2.9885e-11	8.97418e-10	4.0141	4.0141	40.6756	10.1332	29.2652	30.0231	55.9999	47.4412	9.2207	9.82908	10.8989	10.58
ENSMUSG00000040690	Col16a1	3.17833e-11	9.52694e-10	3.54011	3.54011	41.6808	11.7739	44.225	39.7296	30.8537	51.9126	10.8405	12.8	13.465	9.98776
ENSMUSG00000025492	Ifitm3	3.18562e-11	9.53152e-10	2.95235	2.95235	62.1783	21.0606	70.5736	55.108	51.2074	71.8158	19.0954	21.1019	26.4884	17.5525
ENSMUSG00000020737	Jpt1	3.46354e-11	1.03444e-09	3.30185	3.30185	42.2584	12.7984	40.1678	33.2261	42.2421	53.4119	11.4947	12.8278	13.1891	13.6759
ENSMUSG00000063903	Klk1	3.55971e-11	1.06124e-09	0.502184	-1.9913	777.28	1547.8	760.881	1006.16	818.396	523.654	1417.47	1524.88	1484.8	1764.02
ENSMUSG00000019970	Sgk1	3.64634e-11	1.08511e-09	2.28492	2.28492	136.097	59.5631	165.927	126.309	146.326	105.786	57.4105	63.6948	65.9161	51.2302
ENSMUSG00000117310	Ptp4a1	3.66006e-11	1.08724e-09	2.16914	2.16914	129.454	59.68	5.31071	6.30478	9.60363	8.66175	2.85201	5.2446	2.81282	4.04928
ENSMUSG00000020893	Per1	3.72497e-11	1.10454e-09	3.02726	3.02726	85.5194	28.2498	93.2676	73.8361	106.399	68.5706	33.6116	31.3474	29.9925	18.064
ENSMUSG00000029810	Tmem176b	3.757e-11	1.11205e-09	1.67288	1.67288	1040.41	621.928	1039.89	843.423	1076.83	1201.55	619.95	642.072	642.99	582.702
ENSMUSG00000050989	Selenon	3.82988e-11	1.13159e-09	4.717	4.717	24.561	5.2069	27.9548	19.7548	20.6769	29.8551	5.73182	5.13672	5.62886	4.33437
ENSMUSG00000031294	D630029K05Rik	3.95999e-11	1.16795e-09	0.410424	-2.4365	71.6549	174.587	69.6862	101.903	62.2459	52.7577	168.588	196.108	176.893	156.76
ENSMUSG00000030403	Vasp	4.03712e-11	1.18858e-09	2.6334	2.6334	70.6521	26.8292	66.1997	59.2888	67.684	89.4561	25.6994	30.0979	27.3161	24.202
ENSMUSG00000041698	Slco1a1	4.23392e-11	1.24431e-09	0.424294	-2.35686	195.702	461.241	159.573	230.725	249.629	142.896	468.257	467.905	582.314	326.496
ENSMUSG00000034422	Parp14	4.40409e-11	1.29202e-09	3.65803	3.65803	47.897	13.0937	48.4929	36.2579	43.3729	63.4727	11.1832	12.0781	17.9625	11.1454
ENSMUSG00000060591	Ifitm2	4.41695e-11	1.2935e-09	2.38681	2.38681	78.9199	33.065	87.4774	73.3673	66.9756	87.8475	30.1851	32.2359	36.3939	33.4359
ENSMUSG00000027829	Ccnl1	4.56126e-11	1.3334e-09	2.30772	2.30772	88.153	38.1992	82.8428	72.8507	93.6295	103.315	38.469	36.2767	39.5888	38.4627
ENSMUSG00000020044	Timp3	4.70338e-11	1.37077e-09	0.650518	-1.53724	1398.92	2150.47	1351.82	1501.43	1485.2	1257.23	2015.39	2239.85	2317.86	2028.75
ENSMUSG00000058013	Septin11	4.70567e-11	1.37077e-09	2.23535	2.23535	108.488	48.533	110.044	94.104	94.4728	135.343	48.7508	47.5902	49.307	48.4846
ENSMUSG00000034855	Cxcl10	4.71938e-11	1.37235e-09	7.30771	7.30771	47.1874	6.45721	31.8852	34.0574	60.6042	62.2176	4.42349	3.55409	14.2928	3.55366
ENSMUSG00000038147	Cd84	4.73214e-11	1.37365e-09	20.5747	20.5747	7.42528	0.360894	8.00828	4.4987	7.10774	10.0881	0.342757	0.499879	0.358796	0.242388
ENSMUSG00000074129	Rpl13a	4.75095e-11	1.37669e-09	1.58161	1.58161	404.974	256.051	428.955	385.373	390.09	415.457	268.324	252.41	248.98	254.509
ENSMUSG00000015243	Abca1	5.00449e-11	1.44763e-09	3.20282	3.20282	61.8989	19.3264	66.7702	49.2647	46.4152	85.1483	18.7216	21.685	20.6389	16.2603
ENSMUSG00000058488	Kl	5.05479e-11	1.45963e-09	0.584682	-1.71033	509.978	872.232	502.811	563.506	567.445	406.133	853.33	801.662	913.074	920.852
ENSMUSG00000030707	Coro1a	5.17454e-11	1.4916e-09	4.59425	4.59425	49.0045	10.6665	53.6492	30.5368	43.3191	68.5177	10.529	7.8022	16.5553	7.78023
ENSMUSG00000061878	Sphk1	5.19064e-11	1.49364e-09	4.90995	4.90995	27.9166	5.68573	23.2217	17.799	32.7922	37.871	5.94988	5.5532	5.02184	6.21883
ENSMUSG00000036764	Dnajc12	5.25036e-11	1.5082e-09	0.454188	-2.20173	80.9668	178.267	77.3357	105.008	81.7659	59.7381	167.994	192.725	178.625	173.719
ENSMUSG00000022096	Hr	5.39099e-11	1.54592e-09	9.48993	9.48993	12.1994	1.28551	10.2691	8.65501	12.9769	16.9043	0.99692	1.38838	1.40729	1.34615
ENSMUSG00000025809	Itgb1	5.43642e-11	1.55624e-09	1.71536	1.71536	432.072	251.884	422.604	386.465	409.827	509.423	270.615	235.665	260.783	240.493
ENSMUSG00000048087	Gm4737	5.53562e-11	1.58191e-09	0.534652	-1.87037	113.236	211.794	106.187	132.15	117.524	97.079	211.064	224.318	213.275	198.523
ENSMUSG00000029098	Acox3	5.66262e-11	1.61541e-09	0.585165	-1.70892	189.65	324.096	195.093	212.628	189.295	161.545	329.796	325.335	316.147	325.113
ENSMUSG00000064370	mt-Cytb	5.74142e-11	1.63507e-09	0.597969	-1.67233	10625.1	17768.6	10418.5	12201.8	11527.5	8352.4	15999.1	18204.3	17426	19444.8
ENSMUSG00000036602	Alx1	5.76943e-11	1.64022e-09	10.0962	10.0962	15.5548	1.54065	19.355	17.1877	7.5385	18.1312	1.90029	2.22134	1.07619	0.969253
ENSMUSG00000024486	Hbegf	5.84431e-11	1.65866e-09	3.40131	3.40131	55.0339	16.1802	41.837	41.4166	78.2917	58.6197	16.5099	14.4382	18.3212	15.4527
ENSMUSG00000009418	Nav1	5.91168e-11	1.67491e-09	3.77867	3.77867	32.6786	8.64817	32.8992	30.1213	25.9	41.797	9.40763	8.32976	9.18824	7.67162
ENSMUSG00000018569	Cldn7	6.04867e-11	1.71079e-09	3.24793	3.24793	39.0256	12.0155	36.724	32.9574	38.3653	48.0684	11.6816	11.0508	13.0787	12.2491
ENSMUSG00000021678	F2rl1	6.11249e-11	1.72589e-09	2.82405	2.82405	65.0742	23.0429	58.8254	52.003	62.3805	87.1113	24.0172	25.1557	21.4391	21.5637
ENSMUSG00000029103	Lrpap1	6.24579e-11	1.76053e-09	0.650515	-1.53724	314.023	482.73	310.532	325.846	330.023	289.686	467.973	501.454	479.439	482.044
ENSMUSG00000003949	Hlf	6.4669e-11	1.81975e-09	0.464607	-2.15236	54.3517	116.984	65.4812	56.5996	50.4538	44.8234	116.411	115.143	113.595	122.786
ENSMUSG00000024899	Papss2	6.50215e-11	1.82656e-09	0.576492	-1.73463	177.617	308.099	176.753	209.184	163.663	160.836	303.361	313.101	301.019	314.911
ENSMUSG00000031422	Morf4l2	6.77652e-11	1.90041e-09	1.9421	1.9421	165.223	85.0743	154.33	149.698	165.999	190.898	96.7511	79.9907	82.5253	81.0548
ENSMUSG00000035621	Midn	6.93992e-11	1.94294e-09	2.24554	2.24554	127.39	56.73	111.265	104.275	153.589	140.47	48.8754	56.9746	59.3505	61.7017
ENSMUSG00000060572	Mfap2	7.13541e-11	1.9943e-09	12.5918	12.5918	11.6418	0.924555	14.8966	10.4398	7.48468	13.7416	1.65108	0.638707	0.717491	0.700044
ENSMUSG00000074227	Spint2	7.4374e-11	2.07426e-09	1.71506	1.71506	259.946	151.567	261.164	230.904	266.898	280.839	159.373	158.12	140.775	148.014
ENSMUSG00000079419	Ms4a6c	7.44657e-11	2.07426e-09	11.4859	11.4859	17.4848	1.52228	19.48	9.42492	15.6843	25.3523	0.964654	1.12229	3.13419	0.864359
ENSMUSG00000035967	Ints6l	7.83297e-11	2.17822e-09	3.03319	3.03319	49.7758	16.4104	60.875	36.698	48.4072	53.1121	17.5691	14.9935	16.4725	16.6103
ENSMUSG00000025059	Gk	7.95294e-11	2.20651e-09	0.645855	-1.54834	489.129	757.336	482.873	516.799	515.683	441.151	810.837	717.878	768.998	731.661
ENSMUSG00000001750	Tcirg1	7.97318e-11	2.20651e-09	2.75116	2.75116	62.5427	22.7332	65.6717	51.0494	54.196	79.2592	21.7121	24.6004	23.674	20.9445
ENSMUSG00000035031	C8a	7.97471e-11	2.20651e-09	0.316634	-3.15822	12.8378	40.5447	12.3188	12.5913	15.1846	11.2605	40.1221	45.008	43.2916	33.7588
ENSMUSG00000022488	Nckap1l	8.03492e-11	2.21946e-09	5.7557	5.7557	23.1342	4.01936	24.1725	15.354	20.5154	32.5	3.80048	3.58185	5.4909	3.20369
ENSMUSG00000064363	mt-Nd4	8.63987e-11	2.38259e-09	0.601044	-1.66377	9542.51	15876.6	9133.26	11097.8	10461.3	7477.69	15064	16164.1	15169.1	17109.1
ENSMUSG00000019929	Dcn	8.7855e-11	2.41872e-09	3.14191	3.14191	64.3852	20.4923	71.2715	72.9317	44.3156	69.0069	22.9893	19.186	24.9433	14.8604
ENSMUSG00000020865	Abcc3	8.85329e-11	2.43333e-09	8.41509	8.41509	13.3534	1.58684	15.5305	10.0975	10.6346	17.1497	2.02489	1.22178	1.46247	1.64228
ENSMUSG00000032479	Map4	9.05105e-11	2.48356e-09	2.07121	2.07121	134.141	64.7647	136.478	115.642	120.319	164.137	66.3197	64.1383	66.5791	62.0262
ENSMUSG00000028369	Svep1	9.36248e-11	2.56476e-09	4.18944	4.18944	38.6073	9.21539	42.8513	33.9841	26.1153	51.4762	11.3389	9.19049	10.016	6.32651
ENSMUSG00000025402	Nab2	9.39074e-11	2.56825e-09	4.69302	4.69302	61.5369	13.1124	32.9939	36.4446	108.525	68.2172	10.753	12.8944	13.7808	15.015
ENSMUSG00000031586	Rbpms	9.63661e-11	2.63115e-09	2.33588	2.33588	82.2633	35.2172	83.2526	72.0506	77.3758	96.3828	34.4838	36.8173	38.9323	30.6361
ENSMUSG00000027397	Slc20a1	1.00745e-10	2.74618e-09	2.33861	2.33861	92.2835	39.4608	70.7656	94.3763	108.131	95.8991	36.7615	38.6999	39.2487	43.1242
ENSMUSG00000031004	Mki67	1.02041e-10	2.77692e-09	5.03534	5.03534	28.2036	5.60113	32.1596	20.3661	27.4884	32.7997	5.82527	3.9428	8.2501	4.38821
ENSMUSG00000022679	Mpv17l	1.0297e-10	2.79762e-09	0.521226	-1.91855	368.806	707.574	313.083	409.264	457.23	295.673	707.906	780.022	759.832	582.542
ENSMUSG00000022895	Ets2	1.05381e-10	2.85842e-09	2.32391	2.32391	120.03	51.6501	97.6833	96.8198	143.124	142.542	53.0813	49.811	47.9833	55.726
ENSMUSG00000046082	Tmem174	1.06967e-10	2.89668e-09	0.621545	-1.60889	332.842	535.507	358.044	365.879	311.336	296.042	525.761	554.394	517.957	543.91
ENSMUSG00000022372	Sla	1.15886e-10	3.13309e-09	7.4054	7.4054	17.7868	2.40188	18.9747	8.85061	19.0615	24.2658	2.36755	1.94369	3.00763	2.28838
ENSMUSG00000032578	Cish	1.16329e-10	3.13992e-09	4.6403	4.6403	55.304	11.9182	21.9751	54.7422	79.5031	65.0273	12.0865	15.0212	9.90563	10.6608
ENSMUSG00000054871	Tmem158	1.1712e-10	3.15613e-09	11.2594	11.2594	9.10218	0.808406	9.48737	8.38609	8.99235	9.5428	0.903469	0.666472	0.938227	0.726965
ENSMUSG00000026223	Itm2c	1.18651e-10	3.1922e-09	2.02582	2.02582	139.56	68.8906	147.634	123.419	123.952	163.234	64.6688	75.8001	69.6149	65.4716
ENSMUSG00000020108	Ddit4	1.19224e-10	3.2024e-09	3.50319	3.50319	56.5895	16.1537	68.5662	35.5733	69.8381	52.3759	14.7655	16.9648	20.4182	12.4645
ENSMUSG00000019810	Fuca2	1.19421e-10	3.20249e-09	0.633778	-1.57784	396.164	625.083	382.246	442.341	406.408	353.648	626.95	629.454	649.944	593.988
ENSMUSG00000018459	Slc13a3	1.23109e-10	3.29606e-09	0.620612	-1.61131	455.729	734.322	434.267	505.198	491.124	392.324	696.836	779.964	725.539	734.933
ENSMUSG00000017868	Sgk2	1.24071e-10	3.31643e-09	0.506618	-1.97387	84.1423	166.086	93.9837	91.5587	77.9956	72.9892	162.48	165.535	146.541	189.781
ENSMUSG00000054675	Tmem119	1.25947e-10	3.36117e-09	4.66119	4.66119	27.741	5.95148	27.0251	26.9917	21.9961	34.9537	7.2582	6.27511	6.5394	3.74211
ENSMUSG00000033420	Antxr1	1.26989e-10	3.38351e-09	5.015	5.015	22.9834	4.58294	26.4757	21.124	15.3193	29.01	5.04651	3.94281	4.55278	4.79202
ENSMUSG00000072620	Slfn2	1.28966e-10	3.43067e-09	4.21287	4.21287	29.2324	6.93884	30.596	21.4907	26.9768	37.871	6.54174	6.33064	8.6088	6.27267
ENSMUSG00000016918	Sulf1	1.34261e-10	3.56578e-09	8.12004	8.12004	16.2249	1.99814	16.1433	11.8823	11.6039	25.2746	1.74454	1.36061	2.70411	2.18069
ENSMUSG00000036667	Tcaf1	1.35202e-10	3.58503e-09	2.69805	2.69805	50.1804	18.5988	51.3248	44.6927	46.3614	58.3467	19.9365	17.4646	19.2317	17.7679
ENSMUSG00000046687	Gm5424	1.3641e-10	3.61127e-09	0.531262	-1.88231	723.814	1362.44	718.578	970.56	680.031	526.041	1327.89	1353.9	1328.03	1439.95
ENSMUSG00000019947	Arid5b	1.46618e-10	3.87086e-09	2.6315	2.6315	88.9024	33.7839	90.774	65.4498	82.8151	116.585	31.9295	30.7643	40.6982	31.7399
ENSMUSG00000054619	Mettl7a1	1.46684e-10	3.87086e-09	0.57867	-1.7281	300.872	519.937	305.611	363.339	287.868	246.624	510.588	539.708	507.485	521.963
ENSMUSG00000032758	Kap	1.48835e-10	3.92138e-09	0.593264	-1.68559	11798.3	19887.1	10774.9	14153.1	12868.8	9396.55	20028.3	21098.4	20681.9	17739.9
ENSMUSG00000093987	Gm21704	1.62315e-10	4.26973e-09	458.065	458.065	4.58415	0.0100076	2.88166	3.15468	7.64644	4.65737	0.0400517	0.000100001	0.000369357	0.000100004
ENSMUSG00000028796	Phc2	1.69277e-10	4.44582e-09	2.17121	2.17121	87.2326	40.1769	86.2115	76.7945	84.0253	101.913	39.3747	41.3148	41.2506	38.7659
ENSMUSG00000022283	Pabpc1	1.74094e-10	4.56508e-09	1.65512	1.65512	344.252	207.992	345.756	302.653	342.031	386.593	211.481	206.968	214.833	198.69
ENSMUSG00000059796	Eif4a1	1.7562e-10	4.59781e-09	1.84684	1.84684	158.635	85.8955	144.623	144.992	170.343	174.625	89.0139	85.684	86.3768	82.5154
ENSMUSG00000090124	Ugt1a7c	1.80782e-10	4.72546e-09	0.663899	-1.50625	447.264	673.693	434.874	490.162	440.864	423.144	672.936	649.719	681.49	690.623
ENSMUSG00000112148	Lilrb4a	1.84731e-10	4.82106e-09	5.40516	5.40516	22.1279	4.09385	19.6309	17.0325	20.2905	31.5676	4.23162	3.92983	5.18527	3.03068
ENSMUSG00000026674	Ddr2	1.85842e-10	4.84243e-09	4.43349	4.43349	39.2347	8.84962	45.2181	35.5491	24.4998	51.6669	11.0897	9.71803	9.27098	5.33044
ENSMUSG00000016528	Mapkapk2	1.98006e-10	5.15127e-09	1.80751	1.80751	174.422	96.4985	163.229	163.319	172.468	198.705	92.1749	97.4293	103.801	92.5811
ENSMUSG00000043903	Zfp469	2.00703e-10	5.21323e-09	52.911	52.911	4.82853	0.0912575	3.23296	3.5452	4.41546	8.12504	0.0624013	0.111162	0.0552839	0.134705
ENSMUSG00000032300	1700017B05Rik	2.02785e-10	5.25906e-09	3.14771	3.14771	41.9928	13.3407	36.576	33.5196	46.0656	51.8308	14.2048	12.8	12.3889	13.9721
ENSMUSG00000037410	Tbc1d2b	2.12973e-10	5.51464e-09	3.72906	3.72906	37.5081	10.0583	40.1678	30.8791	27.8384	51.149	11.9619	9.21825	10.016	9.04553
ENSMUSG00000060671	Atp8b2	2.1524e-10	5.56464e-09	3.80391	3.80391	29.431	7.73705	30.7016	25.9649	24.7422	36.3167	7.63202	8.99613	7.69826	6.62264
ENSMUSG00000021754	Map3k1	2.18737e-10	5.6462e-09	2.65835	2.65835	85.1213	32.0204	85.2588	57.9441	84.861	112.44	35.0446	29.737	30.5168	32.7898
ENSMUSG00000037348	Paqr7	2.29745e-10	5.92111e-09	0.481216	-2.07807	60.8708	126.494	57.3041	68.4811	69.138	48.5587	123.202	132.053	129.683	121.036
ENSMUSG00000101188	Eif4a-ps4	2.39096e-10	6.15253e-09	1.74917	1.74917	314.147	179.597	283.768	270.024	352.675	350.181	187.542	183.006	171.606	176.246
ENSMUSG00000061665	Cd2ap	2.44023e-10	6.26819e-09	1.93362	1.93362	166.299	86.0041	159.618	143.51	157.985	204.113	87.7198	82.8479	87.4642	85.9874
ENSMUSG00000038387	Rras	2.44348e-10	6.26819e-09	3.59605	3.59605	31.3833	8.72715	32.4132	23.9601	30.4768	38.6889	8.22387	8.69071	9.18823	8.80324
ENSMUSG00000024299	Adamts10	2.53364e-10	6.48941e-09	3.32152	3.32152	42.9574	12.9331	50.4791	39.3141	31.1768	50.8491	13.6129	13.4664	14.2927	10.3646
ENSMUSG00000043613	Mmp3	2.68692e-10	6.87137e-09	26.0638	26.0638	7.49531	0.287576	6.23338	4.10752	5.30391	14.3414	0.155853	0.444348	0.386388	0.161625
ENSMUSG00000012017	Scarf2	2.79161e-10	7.12809e-09	3.95606	3.95606	29.9655	7.57459	34.336	30.977	22.8576	31.6818	9.37645	8.10763	7.06364	5.76118
ENSMUSG00000027597	Ahcy	2.84347e-10	7.24933e-09	0.553408	-1.80699	132.474	239.379	125.128	155.88	135.225	113.655	233.609	259.116	240.876	223.913
ENSMUSG00000028382	Ptbp3	2.86642e-10	7.29657e-09	2.01689	2.01689	154.24	76.4744	153.456	129.417	147.539	186.57	84.76	70.1367	80.3497	70.668
ENSMUSG00000063870	Chd4	2.91269e-10	7.40296e-09	1.68521	1.68521	290.138	172.168	277.159	255.466	299.942	328.03	176.154	170.266	173.222	169.036
ENSMUSG00000031958	Ldhd	2.93077e-10	7.4375e-09	0.629669	-1.58814	877.819	1394.1	804.557	919.645	929.55	857.556	1330.03	1480.82	1575.6	1189.93
ENSMUSG00000030315	Vgll4	2.94658e-10	7.46618e-09	2.8814	2.8814	43.6467	15.1477	37.9702	38.8007	46.5499	51.2855	15.8246	15.5766	13.6857	15.5066
ENSMUSG00000018398	Septin8	3.01809e-10	7.63567e-09	2.79955	2.79955	51.6961	18.4658	55.4225	45.133	42.6459	63.5825	19.0331	16.6871	19.8387	18.3063
ENSMUSG00000041189	Chrnb1	3.03043e-10	7.6552e-09	5.75654	5.75654	18.3549	3.18854	16.8828	13.447	17.7692	25.3291	2.83481	3.44302	2.70411	3.76903
ENSMUSG00000033910	Gucy1a1	3.09342e-10	7.80239e-09	3.55692	3.55692	38.7942	10.9067	46.0216	36.4785	25.3076	47.3584	12.1177	10.6343	10.623	10.257
ENSMUSG00000037542	Aldh8a1	3.17514e-10	7.99633e-09	0.599335	-1.66852	245.654	409.878	252.5	269.256	257.868	202.959	390.098	414.841	431.07	403.493
ENSMUSG00000006345	Ggt1	3.21173e-10	8.07618e-09	0.623342	-1.60426	719.23	1153.83	669.263	808.468	776.125	623.071	1068.95	1235.69	1222.89	1087.78
ENSMUSG00000099858	Gm6652	3.3498e-10	8.41059e-09	0.585544	-1.70781	220.12	375.924	225.474	260.266	208.418	186.277	382.938	363.38	385.528	371.854
ENSMUSG00000019577	Pdk4	3.44424e-10	8.63461e-09	3.73393	3.73393	59.0253	15.8078	42.0272	33.5441	85.9111	74.6513	16.6968	16.2429	14.7066	15.5873
ENSMUSG00000025347	Mettl7b	3.50523e-10	8.77422e-09	0.572546	-1.74658	122.742	214.379	127.328	136.254	116.711	110.641	205.781	233.175	214.169	204.384
ENSMUSG00000002900	Lamb1	3.52173e-10	8.80219e-09	2.04882	2.04882	219.514	107.142	244.04	181.554	177.506	274.949	95.2597	107.063	116.469	109.76
ENSMUSG00000048285	Frmd6	3.68113e-10	9.17904e-09	4.62917	4.62917	23.0604	4.98155	21.5752	20.7083	19.1348	30.8298	6.04332	4.97013	4.88388	4.0361
ENSMUSG00000039710	Slc7a12	3.6836e-10	9.17904e-09	7.86974	7.86974	22.4387	2.85127	22.7992	18.1168	18.55	30.2913	3.52012	1.41614	1.46247	5.00739
ENSMUSG00000060419	Rps16-ps2	3.73901e-10	9.30311e-09	1.85223	1.85223	156.212	84.337	161.744	134.021	155.469	173.621	88.0386	81.3051	80.9561	87.0549
ENSMUSG00000023914	Mep1a	3.74984e-10	9.30633e-09	0.671408	-1.48941	1255.51	1869.96	1225.51	1387.77	1242.98	1165.76	1767.46	1964.9	1985.61	1761.86
ENSMUSG00000058145	Adamts17	3.75329e-10	9.30633e-09	75.2033	75.2033	4.23103	0.0562613	6.57145	4.10752	2.39624	3.84445	0.0312506	0.0833966	0.0552839	0.0539418
ENSMUSG00000049723	Mmp12	3.76067e-10	9.30633e-09	11.9362	11.9362	10.595	0.887632	7.14197	6.13678	11.3077	17.804	1.02807	0.916362	0.800267	0.807727
ENSMUSG00000015950	Ncf1	3.7628e-10	9.30633e-09	8.96341	8.96341	17.33	1.93342	19.7565	11.32	15.6961	22.5481	1.55763	2.16581	3.22836	0.780806
ENSMUSG00000031785	Adgrg1	3.83113e-10	9.46119e-09	1.83193	1.83193	376.509	205.526	397.954	282.055	377.071	448.975	194.851	209.556	208.779	208.906
ENSMUSG00000018899	Irf1	3.85411e-10	9.50375e-09	3.19086	3.19086	43.8536	13.7435	45.7704	31.9969	40.3787	57.2761	12.9859	13.5497	15.3645	13.0716
ENSMUSG00000055491	Pprc1	3.877e-10	9.54595e-09	3.36543	3.36543	36.2249	10.7638	30.8707	28.6786	40.5192	44.8508	11.4012	11.4673	9.93319	10.257
ENSMUSG00000030189	Ybx3	3.94934e-10	9.70962e-09	2.40898	2.40898	63.3686	26.3052	58.2132	55.4012	65.4494	74.4323	25.5124	27.5155	27.3163	24.875
ENSMUSG00000024308	Tapbp	4.12265e-10	1.01207e-08	2.03835	2.03835	192.053	94.2202	205.034	155.127	174.718	233.341	86.9991	90.4701	112.376	87.0267
ENSMUSG00000048537	Phldb1	4.16639e-10	1.02129e-08	2.28933	2.28933	75.9146	33.1601	73.2561	67.4059	71.184	91.8281	33.5493	35.3733	33.1656	30.5552
ENSMUSG00000068196	Col8a1	4.32745e-10	1.05822e-08	4.4618	4.4618	22.2071	4.97717	21.4468	19.0703	19.0346	29.2826	4.89075	4.97013	4.63555	5.4112
ENSMUSG00000027940	Tpm3	4.32982e-10	1.05822e-08	1.92603	1.92603	185.94	96.5407	178.377	154.983	180.145	230.288	99.8829	89.7749	98.7158	97.7939
ENSMUSG00000025856	Pdgfa	4.38393e-10	1.06986e-08	3.07985	3.07985	36.3949	11.8171	32.098	33.0266	36.909	43.5613	11.8685	11.0238	12.4499	11.9261
ENSMUSG00000005148	Klf5	4.50192e-10	1.09704e-08	7.32034	7.32034	14.946	2.0417	12.9949	10.7332	15.6423	20.4215	2.6479	2.38793	1.68321	1.45383
ENSMUSG00000043336	Filip1l	4.71102e-10	1.1463e-08	3.82724	3.82724	39.4075	10.2966	45.4714	38.3611	24.9848	48.8046	10.8405	10.9952	12.113	7.24183
ENSMUSG00000051262	Nat8f3	4.89062e-10	1.18825e-08	0.369935	-2.70317	16.237	43.8915	15.7674	17.3661	15.5011	16.3135	50.2943	41.1967	40.5524	43.5328
ENSMUSG00000025743	Sdc3	4.95787e-10	1.20283e-08	2.8173	2.8173	66.8217	23.7184	70.5311	54.3012	55.8113	86.6477	24.4533	24.7669	27.6749	17.9833
ENSMUSG00000006333	Rps9	5.13044e-10	1.24287e-08	1.67533	1.67533	346.375	206.75	363.125	295.149	336.583	390.652	218.194	206.166	195.769	206.887
ENSMUSG00000020303	Stc2	5.265e-10	1.27361e-08	7.60308	7.60308	14.3863	1.89217	17.8548	10.5865	10.0154	19.0855	2.3987	1.44391	1.7108	2.01917
ENSMUSG00000023992	Trem2	5.61898e-10	1.35503e-08	25.2778	25.2778	6.78675	0.268487	6.76163	5.37887	5.49237	9.51553	0.560812	0.166693	0.110468	0.242388
ENSMUSG00000024339	Tap2	5.62551e-10	1.35503e-08	2.84484	2.84484	53.2534	18.7193	54.578	38.5069	53.5225	66.4173	17.2878	18.7973	20.8044	17.9833
ENSMUSG00000087412	Gm15501	5.62617e-10	1.35503e-08	1.65164	1.65164	246.617	149.316	258.987	221.241	242.26	263.977	154.373	146.906	146.351	149.643
ENSMUSG00000028088	Fmo5	5.90135e-10	1.41924e-08	0.53309	-1.87586	102.943	193.105	114.354	115.475	95.7365	86.1565	204.16	197.101	200.087	171.086
ENSMUSG00000001248	Gramd1a	6.05525e-10	1.45414e-08	2.36543	2.36543	63.6228	26.897	65.5772	54.5694	60.8455	73.5052	28.8456	26.3276	26.8471	25.575
ENSMUSG00000024087	Cyp1b1	6.06718e-10	1.45489e-08	3.43809	3.43809	66.3964	19.312	80.737	50.0475	47.4655	87.3291	21.1202	19.325	24.7226	12.0876
ENSMUSG00000024677	Ms4a6b	6.40174e-10	1.5329e-08	8.81818	8.81818	14.3016	1.62183	17.1152	9.02175	13.9193	17.1497	1.46418	0.944128	2.73171	1.34615
ENSMUSG00000034765	Dusp5	6.51744e-10	1.55835e-08	8.51803	8.51803	13.0558	1.53273	8.17287	9.21378	18.7923	16.0571	1.27728	1.4961	1.79358	1.56151
ENSMUSG00000024650	Slc22a6	6.54883e-10	1.56359e-08	0.584915	-1.70965	682.955	1167.61	663.623	787.305	755.968	524.903	1033.42	1223.9	1251.52	1161.58
ENSMUSG00000031762	Mt2	6.5712e-10	1.56667e-08	3.64344	3.64344	67.2253	18.4511	47.5204	39.4603	84.5918	97.3618	19.22	14.8824	16.307	23.3941
ENSMUSG00000102053	Gm4064	6.7813e-10	1.61444e-08	493.258	493.258	4.23166	0.00857899	5.60689	0.820817	5.48162	5.01755	0.0305277	0.000100001	0.000305147	0.000100003
ENSMUSG00000020181	Nav3	6.84127e-10	1.62637e-08	12.4251	12.4251	10.1578	0.817522	13.1639	10.1219	4.30776	13.0327	0.934619	0.971893	0.800267	0.565439
ENSMUSG00000040952	Rps19	6.95073e-10	1.65003e-08	1.65889	1.65889	213.247	128.548	225.848	199.932	201.847	225.35	129.498	131.201	126.581	126.917
ENSMUSG00000024736	Tmem132a	7.18345e-10	1.70283e-08	2.80015	2.80015	43.2432	15.4432	46.3022	37.8802	38.319	50.4708	14.9601	15.3801	16.7252	14.706
ENSMUSG00000100862	Gm10925	7.40549e-10	1.75295e-08	0.617639	-1.61907	4560.58	7383.9	4370.86	5390.15	4887.52	3593.78	7198.98	7551.92	6953.87	7830.82
ENSMUSG00000028111	Ctsk	7.56889e-10	1.78907e-08	6.34699	6.34699	16.686	2.62896	18.9113	14.8406	10.7962	22.1937	2.461	3.02654	3.06281	1.96533
ENSMUSG00000021423	Ly86	7.79917e-10	1.84087e-08	7.36104	7.36104	13.4717	1.83014	14.2627	8.92397	12.6539	18.0494	2.08719	1.41614	2.0695	1.74996
ENSMUSG00000030579	Tyrobp	7.98949e-10	1.88311e-08	6.10998	6.10998	15.4895	2.53511	15.9531	11.5645	14.4038	20.0398	2.18065	2.38793	3.17318	2.39606
ENSMUSG00000027613	Eif6	8.02852e-10	1.88962e-08	2.1445	2.1445	111.402	51.9478	100.62	91.0472	113.534	140.442	53.4858	53.3934	50.4933	50.4228
ENSMUSG00000064357	mt-Atp6	8.04402e-10	1.89057e-08	0.619748	-1.61356	4631.54	7473.26	4441.63	5481.73	4940.34	3662.44	7312.57	7622.28	7033.16	7925.04
ENSMUSG00000028737	Aldh4a1	8.15531e-10	1.91401e-08	0.614579	-1.62713	382.047	621.641	403.653	439.096	371.099	314.282	620.293	603.896	627.406	634.967
ENSMUSG00000012848	Rps5	8.28533e-10	1.94177e-08	1.66295	1.66295	256.109	154.008	270.71	223.385	246.189	284.152	159.578	150.904	151.12	154.441
ENSMUSG00000029064	Gnb1	8.40527e-10	1.96709e-08	1.66307	1.66307	232.691	139.916	232.73	210.012	227.336	260.706	140.147	137.77	135.946	145.801
ENSMUSG00000020101	Vsir	8.59197e-10	2.00795e-08	4.04651	4.04651	27.7335	6.85369	29.7509	21.8085	21.9424	37.4346	7.1336	6.63606	7.67067	5.97655
ENSMUSG00000041741	Pde3a	8.9009e-10	2.07721e-08	3.76812	3.76812	27.3664	7.26263	31.457	24.3905	20.9902	32.6222	7.06587	7.60211	7.57095	6.81109
ENSMUSG00000039463	Slc9a8	9.06225e-10	2.11189e-08	0.527747	-1.89485	162.639	308.176	145.184	196.436	182.479	126.458	308.912	330.551	320.022	273.225
ENSMUSG00000043716	Rpl7	9.21376e-10	2.14418e-08	1.57943	1.57943	437.058	276.718	456.293	389.929	418.089	483.924	288.436	274.69	264.76	278.998
ENSMUSG00000030536	Iqgap1	9.30359e-10	2.16204e-08	1.84494	1.84494	161.233	87.392	159.699	139.359	157.715	188.182	89.4959	84.9626	91.633	83.4819
ENSMUSG00000020592	Sdc1	9.35312e-10	2.1705e-08	3.23224	3.23224	40.8074	12.6251	34.8432	32.2239	39.1994	56.9836	12.1177	12.9388	12.2234	13.2182
ENSMUSG00000084349	Rpl3-ps1	9.67276e-10	2.24153e-08	1.5594	1.5594	430.309	275.945	444.837	393.805	415.449	467.149	293.793	279.147	268.349	262.514
ENSMUSG00000029378	Areg	9.86474e-10	2.28283e-08	436.87	436.87	3.77758	0.00864691	2.28212	2.64059	4.79238	5.39854	0.0001	0.0001	0.0001	0.0270209
ENSMUSG00000041801	Phlda3	9.89287e-10	2.28614e-08	5.08484	5.08484	17.942	3.52853	19.7776	15.9164	14.9692	21.1031	2.92826	3.9428	3.17318	4.06516
ENSMUSG00000063457	Rps15	9.92617e-10	2.29063e-08	1.544	1.544	347.589	225.122	364.167	330.39	331.218	364.566	218.807	228.554	221.866	231.249
ENSMUSG00000068893	Sprr2a2	1.02044e-09	2.35157e-08	6.85214	6.85214	13.4615	1.96457	13.7133	18.2238	11.0619	10.8416	1.58638	2.09953	2.18018	1.98889
ENSMUSG00000008035	Mid1ip1	1.04288e-09	2.39993e-08	2.52259	2.52259	78.1698	30.9879	71.1241	57.0141	84.5362	100.033	30.1228	30.2367	28.8062	34.782
ENSMUSG00000001755	Coasy	1.04538e-09	2.40234e-08	0.551051	-1.81471	139.607	253.347	128.114	164.122	147.752	118.441	256.423	266.709	269.429	220.835
ENSMUSG00000025283	Sat1	1.05641e-09	2.42433e-08	1.57126	1.57126	305.388	194.359	289.291	301.163	322.705	308.424	207.868	191.053	192.975	185.565
ENSMUSG00000025993	Slc40a1	1.07684e-09	2.46778e-08	2.10253	2.10253	88.0272	41.8673	81.0327	95.8645	82.438	92.7825	48.377	38.9274	39.2635	40.9199
ENSMUSG00000021490	Slc34a1	1.10134e-09	2.52045e-08	0.650366	-1.5376	3297.6	5070.37	3368.14	3716.79	3370.84	2734.57	5046.6	4719.51	5012.9	5502.46
ENSMUSG00000002028	Kmt2a	1.10538e-09	2.52619e-08	2.24386	2.24386	74.3051	33.1148	66.3899	68.9217	72.3958	89.5379	35.761	31.3196	33.0277	32.359
ENSMUSG00000034708	Grn	1.15124e-09	2.62736e-08	1.70605	1.70605	220.961	129.516	232.769	194.448	204.75	251.878	125.506	131.802	131.557	129.194
ENSMUSG00000078193	Gm2000	1.15872e-09	2.6408e-08	1.59106	1.59106	237.104	149.023	245.504	225.243	233.904	243.757	147.549	151.537	146.001	151
ENSMUSG00000042284	Itga1	1.1748e-09	2.67275e-08	1.92682	1.92682	138.021	71.6313	142.787	114.885	132.179	162.244	69.9792	70.1353	71.7328	74.6729
ENSMUSG00000022323	Rida	1.17597e-09	2.67275e-08	0.634893	-1.57507	557.371	877.899	530.159	642.143	561.804	495.368	963.14	842.796	810.403	895.284
ENSMUSG00000000154	Slc22a18	1.21502e-09	2.75771e-08	0.554984	-1.80185	207.87	374.552	201.817	260.526	203.939	165.17	340.491	390.527	388.522	378.651
ENSMUSG00000001729	Akt1	1.21816e-09	2.76105e-08	1.9008	1.9008	124.734	65.6214	121.855	109.532	122.903	144.666	64.5752	65.4712	68.0695	64.3678
ENSMUSG00000020774	Aspa	1.23967e-09	2.80597e-08	0.503987	-1.98418	65.2824	129.532	64.5936	77.5279	66.0686	52.9213	135.974	128.61	121.073	132.477
ENSMUSG00000057367	Birc2	1.25771e-09	2.84291e-08	2.62975	2.62975	81.6497	31.0484	84.7304	57.578	73.6612	110.642	35.9791	28.9873	31.5377	27.7017
ENSMUSG00000025243	Slc6a20b	1.26334e-09	2.85173e-08	0.60517	-1.65243	194.768	321.84	199.367	224.307	186.334	169.024	320.261	320.002	330.12	316.975
ENSMUSG00000038393	Txnip	1.32568e-09	2.98839e-08	1.66568	1.66568	434.001	260.555	471.421	366.323	418.238	480.018	276.5	280.609	241.272	243.857
ENSMUSG00000029188	Slc34a2	1.34706e-09	3.03244e-08	5.86488	5.86488	19.2594	3.28386	15.4882	11.0755	24.1499	26.338	2.80366	3.35973	3.14558	3.82287
ENSMUSG00000024912	Fosl1	1.35927e-09	3.05577e-08	657.424	657.424	3.44794	0.00524462	0.987003	1.95638	5.23298	5.61967	0.0001	0.0001	0.0001	0.0001
ENSMUSG00000065947	mt-Nd4l	1.37755e-09	3.09267e-08	0.599371	-1.66842	333.77	556.867	323.506	393.614	330.409	287.527	540.147	519.41	528.783	639.11
ENSMUSG00000061825	Ces2c	1.39205e-09	3.11742e-08	0.566295	-1.76587	222.043	392.097	196.168	249.382	260.128	182.51	385.306	401.298	422.206	359.58
ENSMUSG00000022244	Amacr	1.39234e-09	3.11742e-08	0.53361	-1.87403	206.35	386.706	202.676	234.269	240.202	148.239	388.734	408.618	407.374	342.106
ENSMUSG00000046768	Rhoj	1.41399e-09	3.1616e-08	4.16732	4.16732	26.3394	6.32047	20.7919	20.0727	27.7307	36.7803	5.63836	6.35841	7.03605	6.24575
ENSMUSG00000026094	Stk17b	1.45754e-09	3.25459e-08	3.8204	3.8204	26.7895	7.01223	29.1803	19.5104	24.6615	33.8085	7.04015	7.21913	6.89809	6.89185
ENSMUSG00000035258	Abi3bp	1.53422e-09	3.42119e-08	6.0212	6.0212	17.8022	2.95658	16.3545	16.5031	11.2	27.1558	3.17747	3.47079	2.67652	2.50374
ENSMUSG00000001473	Tubb6	1.55218e-09	3.45657e-08	4.06074	4.06074	26.091	6.42517	20.5594	22.5176	27.0307	34.272	7.4451	5.22002	7.09124	5.94962
ENSMUSG00000024335	Brd2	1.55639e-09	3.4613e-08	1.6182	1.6182	227.529	140.606	212.366	220.591	237.978	239.217	145.889	137.573	138.316	140.657
ENSMUSG00000026288	Inpp5d	1.58638e-09	3.52326e-08	4.31468	4.31468	23.2625	5.39147	22.926	16.6743	22.1846	31.2727	4.82846	5.85862	5.51849	5.35736
ENSMUSG00000003623	Crot	1.62574e-09	3.60582e-08	0.57733	-1.73211	339.743	588.472	320.668	394.397	367.864	276.033	583.065	656.948	615.511	498.371
ENSMUSG00000041592	Sdk2	1.63923e-09	3.63088e-08	9.7191	9.7191	10.0276	1.03174	11.1566	7.18809	7.88851	13.8779	0.996921	1.33284	0.827859	0.969253
ENSMUSG00000084416	Rpl10a-ps1	1.65897e-09	3.66969e-08	1.64755	1.64755	263.088	159.684	260.667	236.857	260.683	294.169	165.78	155.624	162.057	155.286
ENSMUSG00000029445	Hpd	1.74658e-09	3.85832e-08	0.18063	-5.53618	4.54924	25.1854	4.37397	7.75041	3.55392	2.50847	20.3726	32.569	24.8329	22.9637
ENSMUSG00000042842	Serpinb6b	1.74982e-09	3.86034e-08	3.67992	3.67992	27.7684	7.54594	28.0816	24.547	22.05	36.3988	7.60085	7.74669	7.89139	6.94571
ENSMUSG00000070003	Ssbp4	1.76377e-09	3.88594e-08	3.31716	3.31716	30.7651	9.27451	29.5819	29.2899	29.1307	35.0626	7.16475	9.94017	10.2643	9.71855
ENSMUSG00000035783	Acta2	1.81333e-09	3.98981e-08	2.27632	2.27632	85.6775	37.6387	103.791	86.7457	70.7266	81.4129	37.1005	31.5418	42.7124	39.1971
ENSMUSG00000078190	Dnm3os	1.83686e-09	4.03622e-08	8.87906	8.87906	10.7248	1.20788	10.1635	8.0927	8.61543	16.0318	1.40188	1.33284	1.07619	1.02309
ENSMUSG00000022821	Hgd	1.86632e-09	4.0955e-08	0.617787	-1.61868	199.497	322.922	201.654	226.42	193.691	176.189	323.713	321.28	312.438	334.256
ENSMUSG00000079547	H2-DMb1	1.88715e-09	4.13573e-08	3.3913	3.3913	36.2033	10.6753	39.9073	24.9216	32.6896	47.298	10.7111	11.1251	9.81107	11.0541
ENSMUSG00000029581	Fscn1	1.96271e-09	4.29564e-08	3.7833	3.7833	26.6647	7.04802	31.5683	22.0043	21.8077	31.2728	5.91872	7.4135	7.47751	7.37641
ENSMUSG00000074364	Ehd2	1.96723e-09	4.29985e-08	2.53309	2.53309	52.8528	20.8649	56.3532	46.8443	45.2036	63.0092	21.7121	20.4911	21.7426	19.5178
ENSMUSG00000021819	Zswim8	2.02198e-09	4.41367e-08	1.87207	1.87207	107.289	57.3105	104.973	103.614	104.568	116.012	56.7877	54.865	61.8889	55.6996
ENSMUSG00000016256	Ctsz	2.04215e-09	4.45182e-08	1.72499	1.72499	193.755	112.322	189.513	171.167	197.749	216.619	118.31	104.843	113.348	112.799
ENSMUSG00000068874	Selenbp1	2.06819e-09	4.50267e-08	0.600768	-1.66454	280.754	467.325	285.764	335.376	272.245	229.588	457.647	469.446	467.514	474.686
ENSMUSG00000005124	Ccn4	2.0965e-09	4.55831e-08	9.12375	9.12375	11.3868	1.24804	11.2834	9.46184	9.12696	15.6774	1.80684	1.36061	1.13137	0.700044
ENSMUSG00000057113	Npm1	2.13633e-09	4.63882e-08	1.94522	1.94522	122.789	63.1232	124.556	103.287	121.164	142.162	69.308	60.637	61.2672	61.2951
ENSMUSG00000031209	Heph	2.39664e-09	5.19723e-08	3.51583	3.51583	32.3118	9.19036	36.5336	31.6129	22.05	39.0433	10.5913	8.77402	8.19493	9.20707
ENSMUSG00000050721	Plekho2	2.41137e-09	5.22233e-08	4.27124	4.27124	22.8969	5.36073	21.7847	18.7769	19.8154	31.2181	5.13996	5.08119	6.42904	4.79202
ENSMUSG00000027709	Mccc1	2.43679e-09	5.27048e-08	0.557367	-1.79415	98.9376	177.509	94.3876	117.845	97.54	85.9649	176.093	174.671	183.26	176.009
ENSMUSG00000071713	Csf2rb	2.45067e-09	5.29357e-08	6.8788	6.8788	15.6963	2.28184	14.2334	8.7824	15.7952	23.9833	1.76157	2.72394	2.53856	2.09993
ENSMUSG00000020814	Mxra7	2.51529e-09	5.42606e-08	3.85797	3.85797	25.2973	6.55716	25.8207	23.7645	19.8961	31.7091	7.66316	6.83042	5.68405	6.0573
ENSMUSG00000030945	Acsm2	2.53096e-09	5.45277e-08	0.629211	-1.58929	3234.19	5140.07	3049.05	3854.49	3449.81	2583.39	5081.61	5052.31	5459.81	4966.54
ENSMUSG00000021614	Vcan	2.5366e-09	5.4578e-08	11.8724	11.8724	10.4621	0.88121	10.2481	8.53276	8.31926	14.7504	1.52648	0.499879	1.04859	0.457756
ENSMUSG00000029713	Gnb2	2.54149e-09	5.46122e-08	1.5964	1.5964	221.146	138.528	224.961	211.736	213.983	233.907	138.931	141.799	137.325	136.058
ENSMUSG00000086583	Gm15500	2.6452e-09	5.67673e-08	1.5232	1.5232	601.871	395.137	633.618	544.818	571.259	657.785	421.47	391.071	392.005	376.027
ENSMUSG00000109628	BC024386	2.70169e-09	5.79045e-08	0.46782	-2.13758	71.58	153.008	76.701	92.1251	66.6613	50.7952	142.733	158.4	164.256	146.636
ENSMUSG00000003526	Prodh	2.72532e-09	5.83352e-08	0.568628	-1.75862	120.3	211.561	124.662	139.184	116.765	100.552	210.673	202.023	209.986	223.56
ENSMUSG00000004677	Myo9b	2.75529e-09	5.89006e-08	2.5747	2.5747	58.5537	22.742	59.375	46.0132	54.9767	73.8607	23.0827	21.6294	25.771	20.487
ENSMUSG00000040945	Rcc2	2.80702e-09	5.99291e-08	2.30878	2.30878	66.5014	28.8037	69.3709	54.8388	62.2984	79.5038	29.8734	27.8487	29.6059	27.8905
ENSMUSG00000099764	Rps10-ps2	2.82551e-09	6.0246e-08	1.65474	1.65474	183.268	110.753	186.355	167.414	185.952	193.361	111.164	110.146	111.363	110.341
ENSMUSG00000055065	Ddx17	2.88194e-09	6.13701e-08	1.58658	1.58658	429.052	270.426	450.071	388.51	393.664	483.964	277.397	259.724	284.51	260.083
ENSMUSG00000061689	Dlgap4	2.92098e-09	6.21215e-08	2.32435	2.32435	73.0015	31.4072	74.8	58.0176	70.834	88.3652	27.4438	32.4302	32.1724	33.5704
ENSMUSG00000026479	Lamc2	2.94461e-09	6.25438e-08	2.64868	2.64868	51.1639	19.3168	47.3301	40.6583	52.1502	64.5364	19.8431	17.9922	20.8044	18.6293
ENSMUSG00000037820	Tgm2	2.98593e-09	6.334e-08	1.68722	1.68722	371.65	220.273	357.506	303.593	389.055	436.493	213.974	212.82	222.391	231.898
ENSMUSG00000028073	Pear1	2.99048e-09	6.33553e-08	2.68329	2.68329	49.2437	18.352	53.7733	38.6978	46.0944	58.4103	18.3478	19.5611	19.6277	15.873
ENSMUSG00000032518	Rpsa	3.01945e-09	6.38873e-08	1.58956	1.58956	339.449	213.549	348.027	297.543	337.725	374.519	214.954	217.043	211.678	210.524
ENSMUSG00000033538	Casp4	3.03749e-09	6.4187e-08	11.3417	11.3417	9.52821	0.840103	9.42398	7.31033	8.18466	13.1963	0.46736	1.05519	1.24174	0.59236
ENSMUSG00000001098	Kctd10	3.0898e-09	6.5209e-08	2.14438	2.14438	82.0584	38.2667	88.1319	72.2818	72.1257	95.692	40.4336	37.1544	39.6543	35.8318
ENSMUSG00000015090	Ptgds	3.12318e-09	6.58294e-08	4.77183	4.77183	20.4469	4.28493	24.3416	15.8675	19.6538	21.921	5.17111	4.63694	2.78689	4.54973
ENSMUSG00000032035	Ets1	3.19777e-09	6.73158e-08	2.56878	2.56878	55.4856	21.6	59.7553	49.2646	43.7499	69.1709	21.9302	21.2407	20.8044	22.4252
ENSMUSG00000056069	Otulinl	3.20325e-09	6.73456e-08	6.44843	6.44843	14.7948	2.29434	17.2843	13.4226	10.3924	18.0767	2.89711	1.72156	2.78689	1.77688
ENSMUSG00000000290	Itgb2	3.29326e-09	6.91502e-08	5.91475	5.91475	19.3652	3.27406	20.9185	11.0511	17.9576	27.5378	3.39552	2.97101	4.47	2.26146
ENSMUSG00000023262	Acy1	3.43918e-09	7.21226e-08	0.457056	-2.18792	44.1258	96.5436	42.9567	54.9613	43.4805	35.0899	92.4239	109.563	87.0256	97.158
ENSMUSG00000045868	Gvin1	3.5524e-09	7.44025e-08	3.50549	3.50549	40.0613	11.4282	39.5387	26.6078	36.8758	57.2349	13.5025	10.5437	12.506	9.16887
ENSMUSG00000049130	C5ar1	3.59535e-09	7.5207e-08	9.3739	9.3739	13.5663	1.44724	13.6921	9.80413	9.39618	21.3757	1.05922	1.02742	2.67652	1.02309
ENSMUSG00000031298	Adgrg2	3.68584e-09	7.70024e-08	13.6598	13.6598	7.76844	0.568706	8.21959	4.71874	8.10389	10.0335	0.46736	0.333286	0.745083	0.726965
ENSMUSG00000022185	Acin1	3.69075e-09	7.70079e-08	1.63646	1.63646	199.992	122.21	202.361	184.859	197.742	215.017	121.426	122.02	127.349	118.047
ENSMUSG00000021033	Gstz1	3.80123e-09	7.92129e-08	0.595137	-1.68028	172.968	290.635	168.087	201.827	175.617	146.321	296.75	304.092	276.916	284.788
ENSMUSG00000027333	Smox	3.80601e-09	7.92129e-08	4.29851	4.29851	22.2791	5.18297	18.2774	17.1144	23.6384	30.1006	4.89075	5.77533	5.38054	4.68434
ENSMUSG00000028603	Scp2	3.88981e-09	8.08552e-08	0.643874	-1.5531	468.779	728.06	483.212	519.781	481.466	390.613	765.617	740.963	707.339	698.34
ENSMUSG00000009687	Fxyd5	4.09787e-09	8.50641e-08	4.15435	4.15435	21.3749	5.14518	22.4399	17.9212	18.0115	27.1286	4.45464	5.27555	5.40813	5.43812
ENSMUSG00000020681	Ace	4.10343e-09	8.50641e-08	0.588129	-1.70031	169.59	288.355	158.791	181.632	171.955	165.993	261.32	320.87	323.228	247.991
ENSMUSG00000027984	Hadh	4.10771e-09	8.50641e-08	0.634338	-1.57645	342.209	539.474	338.663	388.514	353.852	287.78	522.181	552.027	554.867	528.815
ENSMUSG00000028195	Ccn1	4.25659e-09	8.79416e-08	6.60772	6.60772	116.767	17.6713	140.534	129.286	33.7345	163.507	20.6841	15.049	18.1832	16.7718
ENSMUSG00000015839	Nfe2l2	4.2573e-09	8.79416e-08	1.81074	1.81074	145.959	80.6072	138.506	128.455	152.007	164.898	84.2937	74.967	78.8304	84.3433
ENSMUSG00000031750	Il34	4.31119e-09	8.89439e-08	3.25896	3.25896	69.1299	21.2123	59.5438	46.2087	77.1881	93.6008	20.653	25.8221	26.0469	12.3298
ENSMUSG00000101111	Gm28437	4.67998e-09	9.64321e-08	0.643764	-1.55336	5776.72	8973.35	5605.73	6680.91	6208.62	4611.6	9432.11	9043.69	8367.01	9050.59
ENSMUSG00000046711	Hmga1	4.71714e-09	9.70768e-08	3.05659	3.05659	44.2732	14.4845	36.6675	31.7228	48.4361	60.2919	14.0517	14.3879	15.3577	14.1394
ENSMUSG00000041417	Pik3r1	4.74534e-09	9.75358e-08	2.03768	2.03768	100.763	49.45	98.6331	84.8388	95.8738	123.727	50.8067	49.4784	50.2729	47.2463
ENSMUSG00000037788	Vopp1	4.89255e-09	1.00437e-07	3.7096	3.7096	25.5832	6.89648	26.5814	20.635	22.2384	32.8815	7.81891	6.85818	6.29107	6.62264
ENSMUSG00000064358	mt-Co3	4.91133e-09	1.00698e-07	0.644063	-1.55264	5794.55	8996.87	5620.86	6703.45	6228.19	4625.68	9461.07	9058.6	8392.05	9075.76
ENSMUSG00000076441	Ass1	5.18033e-09	1.06081e-07	0.541816	-1.84564	477.535	881.36	460.889	661.875	441.725	345.614	886.633	859.632	852.71	926.465
ENSMUSG00000035891	Cerk	5.19356e-09	1.06221e-07	3.00051	3.00051	39.2383	13.0772	37.4417	30.2678	37.0995	52.1577	14.0179	12.7722	13.3546	12.1683
ENSMUSG00000022885	St6gal1	5.32284e-09	1.0873e-07	2.95835	2.95835	37.6919	12.7408	39.2168	28.5562	38.096	44.9048	13.9556	11.4395	12.0578	13.5144
ENSMUSG00000014602	Kif1a	5.54159e-09	1.13059e-07	15.5411	15.5411	7.08345	0.455787	8.05055	5.64781	4.79237	9.84272	0.529661	0.610941	0.469164	0.215467
ENSMUSG00000021215	Net1	5.61554e-09	1.14427e-07	1.88284	1.88284	194.601	103.355	177.471	156.167	208.025	236.787	105.594	93.3419	102.496	111.988
ENSMUSG00000028017	Egf	5.73723e-09	1.16763e-07	0.272273	-3.67279	276.165	1014.3	240.305	422.645	312.188	129.516	933.073	1011.9	985.547	1126.65
ENSMUSG00000028381	Ugcg	5.84032e-09	1.18715e-07	2.6405	2.6405	55.3127	20.9478	45.4291	44.9617	63.0535	67.8351	23.4254	19.908	22.322	18.1448
ENSMUSG00000078126	Rpl23a-ps3	5.87624e-09	1.19299e-07	1.65137	1.65137	195.53	118.404	201.207	177.302	198.244	205.37	111.345	126.153	115.817	120.287
ENSMUSG00000038539	Atf5	5.90128e-09	1.1966e-07	2.97918	2.97918	36.1817	12.1448	36.7447	30.1698	31.8499	45.9684	12.5227	12.8278	12.113	11.1184
ENSMUSG00000026726	Cubn	5.95406e-09	1.20517e-07	0.64424	-1.55222	214.051	332.253	210.009	236.593	205.018	204.568	310.852	329.549	350.004	338.584
ENSMUSG00000048644	Ctxn1	5.95811e-09	1.20517e-07	8.13067	8.13067	11.6049	1.4273	12.8259	8.65503	11.4154	13.5235	1.37073	2.13804	0.800267	1.39999
ENSMUSG00000022951	Rcan1	6.07661e-09	1.22764e-07	2.03181	2.03181	145.105	71.4167	110.95	143.44	153.647	172.433	65.0109	63.4715	83.3828	73.7897
ENSMUSG00000030465	Psd3	6.09699e-09	1.23025e-07	3.89903	3.89903	23.988	6.1523	26.2435	18.9724	19.5461	31.1909	6.60403	5.66427	6.07035	6.27266
ENSMUSG00000023991	Foxp4	6.13029e-09	1.23547e-07	2.47041	2.47041	49.6645	20.1038	45.1336	43.3726	54.1957	55.9746	18.0986	21.7682	19.8387	20.7022
ENSMUSG00000038244	Mical2	6.26907e-09	1.2619e-07	4.56942	4.56942	22.2124	4.8611	18.214	15.843	21.1076	33.6994	4.9219	5.19225	5.10462	4.22668
ENSMUSG00000020282	Rhbdf1	6.39902e-09	1.28649e-07	2.24767	2.24767	72.644	32.3197	63.7068	62.0024	81.7917	83.1043	28.6275	34.6238	34.628	31.3899
ENSMUSG00000016024	Lbp	6.41298e-09	1.28773e-07	6.37552	6.37552	13.732	2.15386	14.5374	9.16846	12.3577	18.8674	1.86914	2.499	1.84876	2.39606
ENSMUSG00000031642	Sh3rf1	6.43911e-09	1.29141e-07	2.28274	2.28274	75.4985	33.0736	72.2847	59.1173	78.1847	92.4286	33.1133	35.0125	35.0694	29.1017
ENSMUSG00000023249	Parp3	6.60097e-09	1.32227e-07	2.47998	2.47998	60.5437	24.4129	59.5653	46.4531	59.2305	76.9416	21.8367	25.2112	24.8053	25.7903
ENSMUSG00000025409	Mbd6	6.71492e-09	1.34347e-07	1.99419	1.99419	72.6635	36.4376	71.1012	72.7363	73.0692	73.7519	34.8889	38.1777	36.2008	36.4779
ENSMUSG00000026494	Kif26b	6.96918e-09	1.39266e-07	4.51737	4.51737	18.5416	4.10451	23.1161	17.0655	14.7539	19.2218	4.6727	4.47035	3.75261	3.52674
ENSMUSG00000099397	Gm7809	7.17977e-09	1.43301e-07	4.17428	4.17428	22.4249	5.37215	21.6526	15.4461	21.952	30.6579	5.55177	5.47872	5.14369	5.31545
ENSMUSG00000006728	Cdk4	7.26787e-09	1.44885e-07	1.82223	1.82223	120.031	65.87	123.212	112.622	111.442	132.847	62.7692	71.2744	63.2727	66.1567
ENSMUSG00000039218	Srrm2	7.35027e-09	1.46351e-07	1.53211	1.53211	304.775	198.925	300.384	314.182	289.768	314.77	200.3	196.552	212.044	186.809
ENSMUSG00000039942	Ptger4	7.36951e-09	1.46558e-07	5.3738	5.3738	17.1115	3.18425	17.5985	10.4398	18.8192	21.594	3.89393	2.88771	2.62134	3.33829
ENSMUSG00000030123	Plxnd1	7.45732e-09	1.48126e-07	2.18865	2.18865	75.7252	34.5991	79.7437	68.8239	63.3498	90.983	35.6676	36.7616	33.8278	32.1436
ENSMUSG00000045382	Cxcr4	7.50919e-09	1.48977e-07	5.2917	5.2917	14.7183	2.7814	16.2277	11.0755	15.2115	16.359	3.20862	2.47123	2.64893	2.79988
ENSMUSG00000005417	Mprip	7.83348e-09	1.55225e-07	1.54832	1.54832	266.48	172.109	277.005	255.85	256.478	276.578	170.21	178.771	176.666	162.79
ENSMUSG00000046203	Sprr2g	7.88721e-09	1.56103e-07	178.876	178.876	3.81211	0.0213114	3.06392	1.83377	4.87314	5.48034	0.0312506	0.0001	0.0001	0.0539418
ENSMUSG00000033730	Egr3	7.96284e-09	1.57411e-07	35.7638	35.7638	4.02967	0.112675	2.62019	4.10752	5.27699	4.11709	0.0935519	0.111162	0.110468	0.134705
ENSMUSG00000022475	Hdac7	8.10385e-09	1.59915e-07	2.33332	2.33332	58.1034	24.9016	60.727	51.6121	51.4501	68.6262	27.4127	23.3786	23.8672	24.9557
ENSMUSG00000023861	Mpc1	8.10883e-09	1.59915e-07	0.58847	-1.69932	126.775	215.432	124.926	144.626	131.388	106.142	220.702	212.437	212.997	215.597
ENSMUSG00000037805	Rpl10a	8.12004e-09	1.59945e-07	2.00163	2.00163	81.3445	40.6391	79.4203	75.0627	81.291	89.6166	42.5243	40.0379	36.715	43.2834
ENSMUSG00000022371	Col14a1	8.16741e-09	1.60518e-07	3.10931	3.10931	56.8361	18.2793	57.6843	64.0814	36.1575	69.4168	22.1171	16.9648	21.8253	12.2222
ENSMUSG00000019978	Epb41l2	8.16853e-09	1.60518e-07	2.82262	2.82262	44.7284	15.8464	49.1263	36.6002	36.8575	56.329	16.8214	16.4928	16.8313	13.2452
ENSMUSG00000062609	Kcnj15	8.19604e-09	1.60868e-07	0.685045	-1.45976	708.814	1034.7	758.386	762.483	660.921	653.395	1046.66	1008.6	1094.41	989.135
ENSMUSG00000039630	Hnrnpu	8.29202e-09	1.62559e-07	1.49378	1.49378	455.552	304.967	443.638	419.445	464.825	494.339	313.769	298.116	311.471	296.524
ENSMUSG00000064368	mt-Nd6	8.38231e-09	1.64135e-07	0.60159	-1.66226	979.119	1627.55	936.43	1127.9	1124.7	727.427	1488.94	1689.28	1629.22	1702.75
ENSMUSG00000036565	Ttyh3	8.68501e-09	1.69861e-07	2.17564	2.17564	75.0236	34.4834	77.1638	63.568	68.2219	91.1484	34.2657	36.6781	32.4763	34.513
ENSMUSG00000046434	Hnrnpa1	8.72637e-09	1.70468e-07	2.03473	2.03473	94.1154	46.2545	97.247	75.1505	95.4216	108.654	48.0881	43.3392	46.6385	46.956
ENSMUSG00000048865	Arhgap30	8.75206e-09	1.70768e-07	5.33432	5.33432	19.5017	3.65589	20.7917	12.3468	17.6076	27.2648	3.33322	3.16537	5.27017	2.85372
ENSMUSG00000017765	Slc12a4	8.79397e-09	1.71384e-07	2.6815	2.6815	40.6813	15.1711	41.0984	35.9155	36.7764	48.94	16.3231	15.9931	14.3479	14.0259
ENSMUSG00000026368	F13b	8.99627e-09	1.7512e-07	0.469883	-2.12819	52.5068	111.744	55.6771	64.1541	51.3421	38.8253	125.319	101.872	103.58	116.218
ENSMUSG00000005442	Cic	9.05482e-09	1.76053e-07	1.9467	1.9467	101.518	52.1489	102.373	91.3422	94.1767	118.191	48.782	51.5882	57.3639	50.8535
ENSMUSG00000057561	Eif1a	9.09451e-09	1.76617e-07	2.12804	2.12804	100.487	47.2204	86.42	82.1988	104.462	128.906	47.8166	44.5636	48.2866	48.2153
ENSMUSG00000037762	Slc16a9	9.31597e-09	1.8061e-07	0.569859	-1.75482	109.71	192.521	131.636	105.465	107.341	94.3377	201.014	197.574	185.163	186.341
ENSMUSG00000039109	F13a1	9.32194e-09	1.8061e-07	22.0063	22.0063	4.93574	0.224287	5.30367	4.66985	3.66161	6.10743	0.155853	0.222224	0.220836	0.29623
ENSMUSG00000032089	Il10ra	9.35896e-09	1.81115e-07	5.07024	5.07024	18.099	3.56965	20.3905	13.447	14.5923	23.9661	3.83162	2.72112	4.47	3.25753
ENSMUSG00000029816	Gpnmb	9.37349e-09	1.81184e-07	26.9764	26.9764	5.40617	0.200403	3.40199	3.66744	4.20007	10.3607	0.280456	0.277755	0.13806	0.107784
ENSMUSG00000038298	Pdzk1	9.44524e-09	1.82358e-07	0.701947	-1.42461	980.056	1396.2	1003.24	1025.29	1011.54	880.125	1462.99	1397.2	1314.3	1410.32
ENSMUSG00000021565	Slc6a19	9.48685e-09	1.82948e-07	0.49464	-2.02167	145.544	294.243	152.534	201.926	123.468	104.206	296.804	273.774	279.525	326.866
ENSMUSG00000079494	Nat8f5	9.56158e-09	1.84174e-07	0.40275	-2.48293	21.4138	53.1688	21.7426	19.2903	26.4384	18.1858	58.8125	47.0904	55.8187	50.9614
ENSMUSG00000023921	Mmut	9.60008e-09	1.84701e-07	0.604236	-1.65498	161.857	267.871	163.672	187.573	156.556	139.596	281.072	251.418	270.978	268.027
ENSMUSG00000023044	Csad	9.61123e-09	1.84701e-07	0.610805	-1.63719	176.926	289.661	175.502	198.569	180.329	153.284	267.155	316.754	293.233	281.485
ENSMUSG00000024048	Myl12a	9.65318e-09	1.85292e-07	1.7856	1.7856	147.03	82.3423	148.512	126.332	143.83	169.465	78.5901	82.9698	83.6662	84.1346
ENSMUSG00000018774	Cd68	9.67873e-09	1.85567e-07	6.25126	6.25126	14.3489	2.29536	14.812	10.8065	11.6038	20.1761	1.86914	2.4157	3.0904	1.8038
ENSMUSG00000039652	Cpeb3	9.97762e-09	1.91076e-07	0.420541	-2.37789	30.1682	71.7368	33.8077	31.686	29.8036	25.3564	84.1685	73.0801	52.3141	77.3968
ENSMUSG00000093918	Gm21677	1.02578e-08	1.96215e-07	379.227	379.227	3.48227	0.00918255	1.05349	2.07074	2.9374	7.87225	0.019144	0.000217393	0.000228396	0.0135597
ENSMUSG00000017144	Rnd3	1.04833e-08	2.00297e-07	2.98284	2.98284	36.0887	12.0988	32.6245	27.2362	39.4151	45.0964	11.8373	12.439	12.0302	12.0876
ENSMUSG00000079293	Clec7a	1.07945e-08	2.06005e-07	7.66531	7.66531	10.821	1.41168	10.7763	8.60611	9.15388	14.7504	1.49533	1.80486	1.35211	0.996174
ENSMUSG00000028081	Rps3a1	1.09862e-08	2.09421e-07	1.62395	1.62395	280.241	172.567	290.273	265.199	256.347	309.141	193.382	165.588	159.418	171.91
ENSMUSG00000058587	Tmod3	1.1092e-08	2.11195e-07	2.20611	2.20611	77.7478	35.242	76.997	63.274	72.7188	98.0174	38.035	34.5959	35.1247	33.2205
ENSMUSG00000030782	Tgfb1i1	1.11116e-08	2.11324e-07	3.90959	3.90959	20.8981	5.34535	22.6302	18.239	17.3115	25.411	4.9842	5.35884	5.46331	5.57273
ENSMUSG00000047180	Neurl3	1.11631e-08	2.1206e-07	3.72472	3.72472	24.1929	6.49522	23.919	20.5861	21.1076	31.1639	6.13678	6.16405	7.86381	5.81502
ENSMUSG00000074743	Thbd	1.13533e-08	2.15426e-07	2.47378	2.47378	56.0158	22.6438	58.0436	58.2375	45.2036	62.573	26.9454	19.2138	20.2526	24.1751
ENSMUSG00000024608	Rps14	1.16571e-08	2.20937e-07	1.54781	1.54781	269.976	174.424	280.421	259.084	251.875	288.514	171.112	179.215	170.043	177.321
ENSMUSG00000042406	Atf4	1.16742e-08	2.21008e-07	1.74149	1.74149	153.76	88.2926	134.087	157.182	155.643	168.168	96.1638	84.6852	85.9775	86.3608
ENSMUSG00000052336	Cx3cr1	1.17801e-08	2.22758e-07	4.26924	4.26924	23.3086	5.45966	27.3842	18.1412	17.7422	29.964	4.89075	5.24778	7.22921	4.46897
ENSMUSG00000029478	Ncor2	1.19726e-08	2.2614e-07	1.8828	1.8828	97.1229	51.5844	87.5616	93.4436	100.692	106.823	48.969	53.8927	52.5076	50.9617
ENSMUSG00000052520	Cyp2j5	1.2041e-08	2.26947e-07	0.706311	-1.41581	972.345	1376.65	977.929	1003.85	1015.67	891.916	1472.12	1291.24	1375.76	1367.53
ENSMUSG00000020205	Phlda1	1.20428e-08	2.26947e-07	3.64705	3.64705	25.7537	7.06151	20.0734	23.7645	27.9191	31.2729	7.69431	6.4417	5.73923	8.3725
ENSMUSG00000058099	Nfam1	1.24042e-08	2.33493e-07	6.62301	6.62301	12.815	1.93493	13.7978	8.63057	11.7115	17.1224	2.02489	1.88816	2.42819	1.39999
ENSMUSG00000015947	Fcgr1	1.28323e-08	2.41023e-07	8.42029	8.42029	12.4004	1.47268	13.4809	8.65503	9.85388	17.6132	1.05922	0.916362	2.53856	1.37307
ENSMUSG00000003534	Ddr1	1.28334e-08	2.41023e-07	1.6388	1.6388	197.118	120.282	196.182	174.814	200.476	217.022	117.905	121.031	120.801	121.386
ENSMUSG00000030605	Mfge8	1.29907e-08	2.437e-07	1.92499	1.92499	97.6097	50.7066	95.3605	87.4291	93.1261	114.54	50.4638	51.3391	52.7008	48.3231
ENSMUSG00000022865	Cxadr	1.30286e-08	2.44135e-07	2.11648	2.11648	87.9419	41.5511	78.7717	74.6182	92.184	106.224	45.5423	37.4556	44.4778	38.7393
ENSMUSG00000026864	Hspa5	1.3129e-08	2.45738e-07	1.59111	1.59111	1145.62	720.015	1017.9	1211.97	1007.28	1345.39	813.677	638.256	692.629	735.53
ENSMUSG00000022504	Ciita	1.3242e-08	2.47573e-07	4.72161	4.72161	19.3006	4.08771	22.0596	12.6158	17.6077	24.9202	5.07765	3.85951	4.00094	3.41906
ENSMUSG00000052562	Slc22a30	1.33716e-08	2.49714e-07	0.52897	-1.89047	120.394	227.601	117.299	126.909	148.505	88.8606	236.792	224.284	248.131	201.203
ENSMUSG00000023191	P3h3	1.34157e-08	2.50254e-07	3.75979	3.75979	22.9587	6.10638	24.5106	19.9504	18.1461	29.228	6.01218	6.46947	6.26348	5.6804
ENSMUSG00000093674	Rpl41	1.3484e-08	2.51246e-07	1.46917	1.46917	379.686	258.436	392.501	374.032	375.571	376.624	243.956	267.362	255.741	266.662
ENSMUSG00000005716	Pvalb	1.36929e-08	2.54852e-07	0.214412	-4.66392	4.84059	22.5761	4.14153	6.62578	6.05776	2.53573	23.7367	21.5463	21.4667	23.5558
ENSMUSG00000008393	Carhsp1	1.37825e-08	2.56231e-07	2.06503	2.06503	93.9381	45.49	90.5011	78.057	88.433	118.784	44.5678	45.4732	45.1098	46.8066
ENSMUSG00000037111	Setd7	1.39468e-08	2.58993e-07	2.35018	2.35018	49.1178	20.8996	53.543	47.1377	42.9152	52.8667	22.304	21.0741	20.1698	20.0562
ENSMUSG00000057036	Gm7536	1.40663e-08	2.6092e-07	1.57198	1.57198	230.448	146.597	239.012	214.2	223.581	244.996	143.201	150.108	142.454	150.617
ENSMUSG00000022967	Ifnar1	1.40868e-08	2.61007e-07	2.1162	2.1162	74.8723	35.3806	75.1593	64.7904	68.8423	90.7083	36.1348	33.8184	36.0351	35.5358
ENSMUSG00000046688	Tifa	1.42757e-08	2.64212e-07	4.51667	4.51667	18.6893	4.13785	19.4818	15.574	14.5923	25.1112	4.39234	3.44302	4.19408	4.52282
ENSMUSG00000078612	Fyb2	1.43288e-08	2.64899e-07	7.01704	7.01704	11.8973	1.69549	10.734	8.5083	10.9308	17.4223	2.18064	1.6105	1.3797	1.61535
ENSMUSG00000032812	Arap1	1.44655e-08	2.67127e-07	2.28887	2.28887	62.4809	27.2976	67.4466	52.3695	55.674	74.4335	26.447	29.2928	28.1438	25.3058
ENSMUSG00000003809	Gcdh	1.4925e-08	2.75171e-07	0.606347	-1.64922	230.943	380.877	227.462	275.071	235.077	186.136	371.616	386.726	379.387	385.771
ENSMUSG00000025911	Adhfe1	1.49344e-08	2.75171e-07	0.553992	-1.80508	152.065	274.49	143.066	195.903	149.826	119.446	283.156	283.576	271.653	259.583
ENSMUSG00000030747	Dgat2	1.55119e-08	2.85494e-07	0.587273	-1.70278	96.136	163.699	97.4297	107.747	94.7957	84.5484	160.426	162.845	159.979	171.54
ENSMUSG00000025475	Adgra1	1.57054e-08	2.88735e-07	28.5162	28.5162	5.44917	0.19109	5.00786	3.3985	6.0039	7.38888	0.155853	0.305521	0.27602	0.0270209
ENSMUSG00000064360	mt-Nd3	1.57652e-08	2.89513e-07	0.601298	-1.66307	1373.42	2284.08	1280.55	1669.31	1515.68	1028.11	2378.19	2216.48	2059.6	2482.07
ENSMUSG00000107176	Gm9794	1.64335e-08	3.01452e-07	1.60593	1.60593	221.656	138.024	229.794	196.571	220.469	239.796	142.052	137.134	133.166	139.749
ENSMUSG00000058492	Scp2-ps2	1.64849e-08	3.02059e-07	0.634268	-1.57662	229.559	361.927	232.746	253.811	237.494	194.153	362.529	378.232	364.397	342.553
ENSMUSG00000020571	Pdia6	1.65744e-08	3.03364e-07	1.59621	1.59621	244.554	153.209	238.164	224.119	239.715	276.248	156.411	146.96	151.284	158.185
ENSMUSG00000021242	Npc2	1.70761e-08	3.12199e-07	1.68966	1.68966	186.467	110.358	203.581	165.25	176.157	200.867	118.838	106.649	111.939	104.023
ENSMUSG00000074028	Slc22a13	1.86626e-08	3.40829e-07	0.477143	-2.09581	40.2288	84.3117	42.6334	47.6244	37.0164	33.6162	75.2263	94.1722	82.8359	85.0019
ENSMUSG00000004655	Aqp1	1.89192e-08	3.45134e-07	0.688095	-1.45329	555.158	806.804	577.181	595.601	490.347	557.458	779.95	835.131	784.385	827.737
ENSMUSG00000027187	Cat	1.89908e-08	3.46058e-07	0.680397	-1.46973	582.81	856.574	586.795	643.692	589.827	510.889	808.795	895.577	869.478	852.424
ENSMUSG00000042784	Muc1	1.91598e-08	3.48754e-07	2.9405	2.9405	30.7847	10.4692	32.5822	27.9697	29.0499	33.5359	8.65998	10.9675	11.23	11.0108
ENSMUSG00000025362	Rps26	1.97322e-08	3.58779e-07	1.61914	1.61914	175.988	108.692	182.514	161.974	174.874	184.589	111.57	108.898	105.135	109.172
ENSMUSG00000051391	Ywhag	1.98286e-08	3.60136e-07	1.75367	1.75367	191.355	109.117	172.271	166.473	195.326	231.397	114.324	105.592	111.058	105.503
ENSMUSG00000026586	Prrx1	2.03439e-08	3.6909e-07	6.16302	6.16302	15.4869	2.51288	19.3761	14.7184	7.83468	20.0126	2.74136	2.74889	2.78689	1.77688
ENSMUSG00000025064	Col17a1	2.07305e-08	3.75691e-07	44.5367	44.5367	3.8177	0.0857203	3.40199	2.2494	4.52315	5.09863	0.124703	0.111162	0.027692	0.0808627
ENSMUSG00000003429	Rps11	2.12036e-08	3.83846e-07	1.62302	1.62302	172.3	106.16	177.617	161.119	165.605	184.86	105.133	105.676	106.093	107.736
ENSMUSG00000021196	Pfkp	2.13101e-08	3.85351e-07	1.95208	1.95208	90.8411	46.5356	81.3893	84.6003	93.1262	104.278	46.9473	50.4868	46.0711	42.6406
ENSMUSG00000028976	Slc2a5	2.17936e-08	3.93666e-07	0.433133	-2.30876	38.3632	88.5713	42.3864	49.4115	31.823	29.8006	87.9696	95.3465	72.7327	98.2345
ENSMUSG00000062611	Rps3a2	2.19182e-08	3.95484e-07	1.63346	1.63346	253.478	155.179	266.659	216.963	247.596	282.701	156.894	154.908	154.559	154.357
ENSMUSG00000005125	Ndrg1	2.29305e-08	4.13299e-07	1.69603	1.69603	2909.12	1715.25	2700.23	2817.87	3225.87	2892.54	1199.96	1731.61	2140.36	1789.01
ENSMUSG00000053080	2700081O15Rik	2.31749e-08	4.17249e-07	2.84644	2.84644	33.0581	11.6138	37.2732	29.8522	28.5923	36.5081	12.8653	10.7453	11.9474	10.9031
ENSMUSG00000002111	Spi1	2.3269e-08	4.18488e-07	6.78201	6.78201	12.8096	1.88876	13.2062	9.68188	10.9577	17.3951	1.55763	1.91592	2.81448	1.26538
ENSMUSG00000073982	Rhog	2.36574e-08	4.25011e-07	2.78597	2.78597	35.7935	12.8478	34.315	30.2927	34.4073	44.1698	12.18	12.8833	14.2651	12.0607
ENSMUSG00000036330	Slc18a1	2.38561e-08	4.28117e-07	0.539649	-1.85306	124.37	230.464	124.477	141.218	142.584	89.1833	251.416	211.822	226.143	232.489
ENSMUSG00000038894	Irs2	2.44658e-08	4.38582e-07	2.80684	2.80684	54.4636	19.4039	36.8082	43.6415	73.1227	64.3179	20.1234	20.2134	19.756	17.5256
ENSMUSG00000021125	Arg2	2.51694e-08	4.50707e-07	4.09103	4.09103	18.6038	4.54746	17.4828	14.737	19.345	22.8579	4.64747	4.33592	4.27895	4.92761
ENSMUSG00000035042	Ccl5	2.61945e-08	4.68556e-07	9.26454	9.26454	9.70453	1.04749	10.9876	6.45462	8.53466	12.8419	0.996921	1.05519	1.57284	0.565439
ENSMUSG00000026872	Zeb2	2.64936e-08	4.73394e-07	2.60594	2.60594	55.5404	21.313	66.1599	52.0159	38.4188	65.552	24.0796	18.7984	22.4876	19.8946
ENSMUSG00000053158	Fes	2.67606e-08	4.7765e-07	4.11923	4.11923	19.961	4.84582	21.4891	15.6719	15.9923	26.6924	4.9842	4.80353	4.93906	4.65742
ENSMUSG00000025366	Esyt1	2.68972e-08	4.79569e-07	2.9944	2.9944	35.2161	11.7607	34.9272	27.7007	32.5767	45.6687	11.8685	11.9393	13.4374	9.7993
ENSMUSG00000040183	Ankrd6	2.71089e-08	4.82824e-07	4.92858	4.92858	17.7975	3.61107	15.953	11.7356	17.4731	26.0381	4.36119	3.08207	3.55946	3.44598
ENSMUSG00000039168	Dap	2.7151e-08	4.83054e-07	1.928	1.928	85.1859	44.1835	85.6602	75.8652	82.4109	96.8178	42.7077	45.8687	43.761	44.3927
ENSMUSG00000116048	Septin2	2.72761e-08	4.84339e-07	1.87068	1.87068	131.252	70.1629	24.4154	21.0968	18.2683	25.799	15.5906	14.0177	7.17278	10.6015
ENSMUSG00000013846	St3gal1	2.72817e-08	4.84339e-07	3.08898	3.08898	34.8485	11.2816	32.3919	24.8402	38.6344	43.5424	9.46988	10.9397	11.975	12.7337
ENSMUSG00000032399	Rpl4	2.7546e-08	4.88506e-07	1.44066	1.44066	616.322	427.805	632.718	566.639	609.94	656.001	441.114	430.085	413.478	426.556
ENSMUSG00000018500	Adora2b	2.85075e-08	5.05017e-07	7.0209	7.0209	10.545	1.50195	9.76206	7.84821	10.0154	14.5595	1.68223	1.27731	1.40729	1.64228
ENSMUSG00000036585	Fgf1	2.85557e-08	5.05328e-07	0.643921	-1.55299	208.913	324.439	183.151	233.37	214.484	204.679	313.344	336.588	323.142	324.671
ENSMUSG00000090958	Lrrc32	2.90086e-08	5.12795e-07	3.25004	3.25004	32.2304	9.91691	24.0033	27.8232	33.3847	43.7321	10.8405	10.4955	10.0988	8.23788
ENSMUSG00000002233	Rhoc	2.92887e-08	5.17193e-07	1.91052	1.91052	130.272	68.1867	121.325	107.846	137.309	154.641	63.5472	74.1612	74.0025	61.0303
ENSMUSG00000023120	Ldc1	2.94164e-08	5.18895e-07	0.353558	-2.82839	18.9716	53.6592	15.615	16.7476	27.9461	15.5956	56.3828	52.6436	63.2684	42.3467
ENSMUSG00000052384	Nrros	2.94643e-08	5.19187e-07	5.14235	5.14235	16.103	3.13145	16.5024	12.1268	13.8654	21.921	3.48897	2.94325	3.83538	2.26146
ENSMUSG00000054404	Slfn5	2.95954e-08	5.20941e-07	2.3002	2.3002	80.4857	34.9907	84.3052	73.0702	60.2535	104.315	37.194	37.6224	35.7832	29.3708
ENSMUSG00000027422	Rrbp1	2.97082e-08	5.22371e-07	1.58229	1.58229	286.816	181.266	275.177	264	288.631	319.491	177.06	193.025	185.028	169.95
ENSMUSG00000021411	Pxdc1	2.97491e-08	5.22535e-07	6.08243	6.08243	12.9614	2.13095	9.71978	9.6819	14.2961	18.1584	1.93144	2.55453	2.15227	1.88456
ENSMUSG00000029096	Htra3	2.99486e-08	5.25483e-07	11.9883	11.9883	7.85778	0.655452	9.82544	8.1905	4.55007	8.86118	1.05922	0.666472	0.551939	0.350072
ENSMUSG00000042659	Arrdc4	3.04458e-08	5.3364e-07	2.83477	2.83477	40.0692	14.1349	35.8363	36.5757	36.2383	51.6398	17.2264	12.1336	12.1406	15.0489
ENSMUSG00000021998	Lcp1	3.05859e-08	5.35528e-07	2.62897	2.62897	79.1727	30.1155	81.3914	59.3374	70.5646	105.407	26.3224	27.3491	42.9333	23.852
ENSMUSG00000112023	Lilr4b	3.17292e-08	5.54959e-07	7.46633	7.46633	11.5633	1.54873	10.2574	7.18168	11.8707	16.9503	2.11396	1.29469	1.69494	1.09668
ENSMUSG00000031765	Mt1	3.19334e-08	5.57941e-07	2.22361	2.22361	126.286	56.7935	110.721	88.3586	154.565	151.539	61.3357	49.4227	49.2241	67.1947
ENSMUSG00000026875	Traf1	3.25788e-08	5.68617e-07	5.21823	5.21823	17.3508	3.32504	15.615	11.2222	18.173	24.4022	3.08401	2.85995	4.66314	2.69219
ENSMUSG00000033306	Lpp	3.2826e-08	5.72327e-07	1.72734	1.72734	137.507	79.6065	139.731	120.876	140.268	149.166	85.2594	76.8828	76.0988	80.1975
ENSMUSG00000029162	Khk	3.30451e-08	5.75541e-07	0.663236	-1.50776	297.864	449.106	299.623	319.895	312.758	259.155	469.706	452.64	422.977	451.116
ENSMUSG00000024953	Prdx5	3.40918e-08	5.93147e-07	0.68873	-1.45195	714.085	1036.81	687.525	775.055	769.234	624.521	1076.36	1008.61	1027.83	1034.47
ENSMUSG00000020777	Acox1	3.47878e-08	6.04621e-07	0.655668	-1.52516	1001.2	1527	915.59	1143.94	1104.1	841.19	1515.11	1539.83	1627.75	1425.3
ENSMUSG00000040415	Dtx3	3.48545e-08	6.05144e-07	1.76955	1.76955	110.02	62.1736	118.496	106.965	101.15	113.45	58.3449	63.3051	63.9582	63.0757
ENSMUSG00000031885	Cbfb	3.50385e-08	6.07701e-07	2.34202	2.34202	49.2539	21.0305	43.7177	44.032	50.6951	58.5917	22.0547	20.2967	20.7217	21.0523
ENSMUSG00000026984	Il1f6	3.57891e-08	6.20069e-07	261.68	261.68	3.78106	0.0144491	2.40889	1.78487	4.25392	6.67999	0.0624013	0.0001	0.0001	0.0001
ENSMUSG00000034168	Irf2bpl	3.61499e-08	6.25665e-07	1.94123	1.94123	90.0003	46.3625	88.1958	86.2315	84.4303	101.153	41.1189	44.8414	53.2526	46.2233
ENSMUSG00000042129	Rassf4	3.62157e-08	6.26149e-07	4.86697	4.86697	18.4239	3.7855	19.5874	14.1071	14.5923	25.4109	4.14314	2.72112	5.04943	3.23061
ENSMUSG00000036206	Sh3bp4	3.65181e-08	6.30719e-07	2.43419	2.43419	49.0292	20.1419	50.289	39.9497	45.9844	59.901	20.4661	21.8793	19.7835	18.4409
ENSMUSG00000064341	mt-Nd1	3.7125e-08	6.40533e-07	0.666526	-1.50032	7116.54	10677.1	6636.17	7956.54	8010.53	5862.93	10387.7	11326.2	10994.4	9999.99
ENSMUSG00000025937	Lactb2	3.80484e-08	6.55779e-07	0.661729	-1.51119	627.241	947.883	603.616	714.596	665.616	525.121	982.992	892.854	969.938	945.757
ENSMUSG00000024014	Pim1	4.01167e-08	6.90708e-07	3.33565	3.33565	26.3046	7.88592	29.0918	22.3209	22.5865	31.2175	6.47876	9.07891	7.31077	8.66834
ENSMUSG00000061906	Ugt2b38	4.03236e-08	6.93549e-07	0.666556	-1.50025	754.04	1131.25	717.505	821.004	826.679	650.974	1158.03	1020.42	1117.14	1229.41
ENSMUSG00000055447	Cd47	4.0433e-08	6.94709e-07	1.86623	1.86623	146.449	78.4732	152.429	117.82	137.657	177.903	85.4463	71.9682	76.2919	80.1976
ENSMUSG00000022817	Itgb5	4.08938e-08	7.01897e-07	1.78512	1.78512	137.587	77.0746	144.008	124.07	121.689	160.584	75.6271	82.3579	75.5685	74.7433
ENSMUSG00000024163	Mapk8ip3	4.13052e-08	7.08224e-07	1.8415	1.8415	87.6017	47.5708	86.8597	83.1556	85.3815	95.0185	47.2238	49.0855	48.3263	45.648
ENSMUSG00000029161	Cgref1	4.20315e-08	7.19931e-07	0.648268	-1.54257	146.396	225.826	140.746	153.833	153.488	137.524	230.484	227.066	226.034	219.729
ENSMUSG00000024300	Myo1f	4.269e-08	7.30453e-07	6.50953	6.50953	12.0485	1.85091	12.5089	8.28829	10.8501	16.5499	1.49533	1.86039	2.51097	1.53459
ENSMUSG00000039936	Pik3cd	4.30611e-08	7.36042e-07	5.02247	5.02247	19.026	3.78817	21.1721	11.0755	15.8038	28.0557	3.64473	3.58185	4.88388	3.04216
ENSMUSG00000105703	Gm43305	4.38062e-08	7.48006e-07	2.07575	2.07575	472.652	227.702	502.567	318.722	433.512	635.824	290.016	252.854	204.91	163.062
ENSMUSG00000028712	Cyp4a31	4.40525e-08	7.51436e-07	0.632617	-1.58074	223.758	353.703	212.785	240.919	240.377	200.957	314.479	395.696	365.009	339.602
ENSMUSG00000030513	Pcsk6	4.45209e-08	7.58644e-07	0.326892	-3.05912	10.4787	32.0555	10.6706	11.1733	12.95	7.11623	31.7115	34.0127	31.5653	30.9324
ENSMUSG00000020941	Map3k14	4.47977e-08	7.62576e-07	3.10287	3.10287	32.2802	10.4033	26.5602	24.1068	38.1768	40.2975	9.68795	10.3844	11.1197	10.4185
ENSMUSG00000104375	Gm6300	4.574e-08	7.77814e-07	0.231391	-4.32169	13.1241	56.7184	6.80389	17.8723	21.8884	5.94384	59.2486	59.7515	72.1255	35.7511
ENSMUSG00000031825	Crispld2	4.99223e-08	8.48064e-07	3.05503	3.05503	33.0655	10.8233	27.4899	33.1528	31.6616	39.9706	11.9308	12.3558	11.368	7.64563
ENSMUSG00000063796	Slc22a8	5.00254e-08	8.48944e-07	0.514138	-1.945	214.967	418.111	228.612	278.35	224.604	128.26	413.284	435.628	404.72	418.812
ENSMUSG00000007850	Hnrnph1	5.04558e-08	8.55371e-07	1.59611	1.59611	270.847	169.692	267.776	240.34	263.25	312.05	183.291	161.512	168.503	165.481
ENSMUSG00000028249	Sdcbp	5.06969e-08	8.58577e-07	1.65942	1.65942	190.525	114.814	185.606	165.811	184.852	225.862	115.413	116.253	110.78	116.81
ENSMUSG00000006307	Kmt2b	5.08185e-08	8.59757e-07	2.03365	2.03365	66.2076	32.556	62.7976	64.2767	64.4802	73.2881	34.9509	30.1536	34.5455	30.5824
ENSMUSG00000020176	Grb10	5.11317e-08	8.64173e-07	2.02487	2.02487	74.1483	36.6189	74.6301	66.0123	68.3848	87.575	36.8822	34.3738	38.8497	36.3703
ENSMUSG00000024810	Il33	5.15233e-08	8.69903e-07	5.24435	5.24435	19.7602	3.7679	18.6366	12.5424	15.6423	32.2276	4.57924	4.8313	2.7317	2.93448
ENSMUSG00000031278	Acsl4	5.2443e-08	8.84528e-07	2.13401	2.13401	86.729	40.6413	74.8832	68.4323	103.627	100.009	44.3581	36.3172	40.0356	41.8615
ENSMUSG00000027202	Slc12a1	5.24986e-08	8.84564e-07	0.63386	-1.57764	656.644	1035.95	740.943	713.085	664.865	507.611	1104.6	1097	964.059	978.139
ENSMUSG00000008668	Rps18	5.2762e-08	8.87793e-07	1.64223	1.64223	158.92	96.7709	168.328	146.038	156.943	164.364	104.684	93.927	93.6685	94.822
ENSMUSG00000041313	Slc7a1	5.27975e-08	8.87793e-07	3.26969	3.26969	30.9539	9.46693	27.2364	24.449	27.7576	44.3873	10.0618	8.21869	10.7058	8.884
ENSMUSG00000029050	Ski	5.33476e-08	8.96132e-07	1.77913	1.77913	116.111	65.2625	120.784	114.398	104.136	125.118	63.0796	64.7771	72.4842	60.7058
ENSMUSG00000055022	Cntn1	5.43704e-08	9.12386e-07	9.23992	9.23992	10.1957	1.10344	11.7482	8.11715	8.26545	12.651	1.21497	1.55497	1.26933	0.376993
ENSMUSG00000020875	Hoxb9	5.48582e-08	9.19638e-07	2.14168	2.14168	54.2631	25.3367	60.4731	52.8839	50.1035	53.5765	25.6059	25.5997	23.8397	26.3018
ENSMUSG00000022754	Tmem45a	5.54295e-08	9.28276e-07	7.8516	7.8516	9.50872	1.21106	9.99449	8.65503	6.43467	12.9509	1.27728	0.971893	1.57284	1.02309
ENSMUSG00000024621	Csf1r	5.60829e-08	9.38269e-07	2.02342	2.02342	111.566	55.1373	119.357	92.9816	95.2139	138.714	51.5935	61.6485	59.0035	48.3001
ENSMUSG00000042410	Agps	5.70209e-08	9.52997e-07	0.639772	-1.56306	302.48	472.793	278.32	309.451	335.487	286.69	518.721	463.967	509.175	399.341
ENSMUSG00000028885	Smpdl3b	5.73998e-08	9.58362e-07	12.4961	12.4961	7.40323	0.592443	6.3179	4.6943	7.75389	10.8515	0.560812	0.277755	0.938227	0.59236
ENSMUSG00000039959	Hip1	5.77262e-08	9.6284e-07	2.63241	2.63241	37.3379	14.1839	41.1185	35.94	29.5616	42.7246	13.8622	14.5216	13.3822	14.9681
ENSMUSG00000007029	Vars	6.0904e-08	1.01482e-06	2.12484	2.12484	64.4506	30.332	63.263	53.7145	65.1806	75.6592	29.2194	31.0141	32.4482	28.6439
ENSMUSG00000035929	H2-Q4	6.09856e-08	1.01516e-06	2.47135	2.47135	60.9916	24.6795	65.5003	45.1166	57.6658	75.6889	21.1376	23.9327	31.0163	22.6231
ENSMUSG00000075284	Wipf1	6.22849e-08	1.03574e-06	3.13852	3.13852	27.0872	8.63057	27.5322	23.1288	23.6924	33.9996	9.68794	7.77446	8.71916	8.34557
ENSMUSG00000026211	Obsl1	6.33992e-08	1.05322e-06	5.67895	5.67895	11.9915	2.11158	12.6991	11.6133	9.6385	14.0142	2.18064	2.58229	2.0695	1.61535
ENSMUSG00000020901	Pik3r5	6.35065e-08	1.05394e-06	10.8075	10.8075	10.0219	0.927311	8.21958	5.45222	10.5539	15.8683	0.654264	0.638707	1.84876	0.565439
ENSMUSG00000003814	Calr	6.39755e-08	1.06066e-06	1.40111	1.40111	1008.19	719.567	995.79	953.525	995.668	1087.82	724.457	665.564	757.479	730.769
ENSMUSG00000021750	Fam107a	6.4227e-08	1.06376e-06	0.473961	-2.10988	45.3704	95.726	52.4437	54.4722	33.2769	41.2515	86.1319	102.342	96.2675	98.153
ENSMUSG00000063511	Snrnp70	6.51252e-08	1.07756e-06	1.48693	1.48693	309.671	208.261	320.482	301.42	292.945	323.824	211.58	220.234	201.647	199.594
ENSMUSG00000042712	Tceal9	6.6093e-08	1.09142e-06	1.97831	1.97831	76.6127	38.7263	83.5652	67.3807	70.1611	85.3379	41.3687	37.7332	37.7184	38.0928
ENSMUSG00000043079	Synpo	6.60946e-08	1.09142e-06	2.10344	2.10344	73.9343	35.1493	76.4248	65.425	68.0617	85.8296	35.0756	31.3475	32.2273	41.9425
ENSMUSG00000050390	C77080	6.70455e-08	1.10602e-06	1.74226	1.74226	134.978	77.4728	117.38	126.034	147.916	148.626	74.5137	78.6867	76.4312	80.2522
ENSMUSG00000026687	Aldh9a1	6.80743e-08	1.12187e-06	0.676463	-1.47828	333.102	492.417	319.251	362.607	355.457	295.091	483.776	480.969	498.146	506.77
ENSMUSG00000020120	Plek	6.8755e-08	1.13196e-06	6.08234	6.08234	14.8411	2.44002	14.5585	10.4398	13.7308	20.6397	1.77569	2.72112	3.75261	1.50767
ENSMUSG00000065954	Tacc1	6.97841e-08	1.14776e-06	2.00535	2.00535	94.2411	46.9949	96.9032	79.6543	82.5196	117.897	49.3426	47.3966	48.1476	43.0998
ENSMUSG00000063931	Pepd	6.9992e-08	1.15004e-06	0.664397	-1.50513	161.427	242.967	155.767	164.886	170.639	154.426	246.596	239.555	243.544	242.177
ENSMUSG00000003970	Rpl8	7.03491e-08	1.15476e-06	1.4465	1.4465	381.872	263.997	393.057	357.983	373.779	402.668	270.062	263.546	257.919	264.469
ENSMUSG00000020321	Mdh1	7.11923e-08	1.16744e-06	0.685403	-1.45899	787.711	1149.27	811.609	890.625	778.238	670.315	1158.98	1130.69	1117.85	1189.54
ENSMUSG00000028234	Rps20	7.13799e-08	1.16936e-06	1.75398	1.75398	109.6	62.4866	114.44	99.6251	104.74	119.596	62.5336	64.3229	62.6412	60.45
ENSMUSG00000081406	Rps6-ps4	7.18019e-08	1.17511e-06	1.54022	1.54022	364.976	236.964	386.345	320.643	355.244	397.672	261.842	224.469	232.499	229.075
ENSMUSG00000035373	Ccl7	7.23221e-08	1.18245e-06	36.9053	36.9053	4.95474	0.134256	4.83882	5.40332	3.76931	5.80752	0.124703	0.0001	0.331204	0.0808627
ENSMUSG00000027947	Il6ra	7.24647e-08	1.18361e-06	4.66118	4.66118	15.2703	3.27606	16.3546	11.3444	14.1077	19.2763	2.92826	3.72068	2.98003	3.4729
ENSMUSG00000032314	Etfa	7.25877e-08	1.18445e-06	0.637727	-1.56807	172.322	270.213	171.504	187.308	181.332	149.129	289.544	262.117	259.995	269.217
ENSMUSG00000018707	Dync1h1	7.52643e-08	1.22692e-06	1.52413	1.52413	269.417	176.768	264.817	250.773	262.9	299.204	175.565	176.256	183.927	171.324
ENSMUSG00000021453	Gadd45g	7.59072e-08	1.23618e-06	3.15727	3.15727	50.6608	16.0457	52.5712	29.2411	72.7718	48.0682	19.1889	17.1036	17.0243	10.8761
ENSMUSG00000029017	Pmpcb	7.62805e-08	1.24104e-06	0.624978	-1.60006	127.657	204.258	125.932	142.535	128.392	113.752	198.146	205.192	215.363	198.327
ENSMUSG00000026014	Raph1	7.67595e-08	1.24761e-06	2.77451	2.77451	37.4437	13.4956	32.5611	31.7348	36.9922	48.5042	16.1673	12.1059	12.5544	13.1644
ENSMUSG00000050910	Cdr2l	7.77605e-08	1.26264e-06	4.87977	4.87977	13.9263	2.85388	12.4244	12.2001	12.5192	18.5675	2.80366	2.63782	3.20077	2.77295
ENSMUSG00000054474	Thnsl2	7.99521e-08	1.29695e-06	0.5935	-1.68492	132.887	223.904	128.484	157.821	137.202	108.024	225.275	231.997	212.992	225.352
ENSMUSG00000058818	Pirb	8.03308e-08	1.30182e-06	6.37597	6.37597	14.0733	2.20723	15.2885	7.19391	13.5188	20.2955	1.81626	1.65212	3.18465	2.1732
ENSMUSG00000030088	Aldh1l1	8.08443e-08	1.30885e-06	0.647879	-1.5435	275.175	424.733	290.989	316.962	258.07	234.623	422.553	432.296	421.502	422.577
ENSMUSG00000013076	Amotl1	8.11288e-08	1.31218e-06	2.69395	2.69395	37.5799	13.9498	39.4705	35.5	28.8614	46.4867	14.6721	13.633	14.8446	12.6529
ENSMUSG00000001228	Uhrf1	8.13876e-08	1.31508e-06	6.27696	6.27696	13.3653	2.12927	13.4558	7.94147	14.4478	17.621	2.21179	1.83262	3.08717	1.38691
ENSMUSG00000000753	Serpinf1	8.15018e-08	1.31564e-06	7.99037	7.99037	12.8112	1.60333	15.4037	11.9312	8.96544	14.9413	1.71339	0.8053	3.00763	0.88849
ENSMUSG00000019487	Trip10	8.25863e-08	1.33184e-06	2.32124	2.32124	46.854	20.1849	41.3089	41.4413	50.1845	54.5024	20.0611	20.7687	19.3145	20.5946
ENSMUSG00000001128	Cfp	8.33939e-08	1.34356e-06	5.63415	5.63415	14.3454	2.54615	14.4106	9.65743	12.8692	20.4488	2.83481	1.80486	3.36632	2.18069
ENSMUSG00000033565	Rbfox2	8.51391e-08	1.37034e-06	2.40796	2.40796	44.5057	18.4827	46.1043	38.6294	39.2262	54.0664	19.2511	17.6589	17.99	19.033
ENSMUSG00000041782	Lad1	8.58781e-08	1.38089e-06	1.71648	1.71648	141.316	82.3288	127.18	131.267	151.145	155.711	74.5124	85.1569	84.1004	85.5277
ENSMUSG00000019139	Isyna1	8.59799e-08	1.38119e-06	1.99576	1.99576	72.6553	36.4047	69.4943	64.7408	69.9458	86.4579	36.2283	37.6779	36.3388	35.3742
ENSMUSG00000018417	Myo1b	8.67027e-08	1.39145e-06	3.00692	3.00692	30.3938	10.1079	32.5827	27.1386	24.4732	37.38	11.5258	10.551	10.0436	8.31864
ENSMUSG00000028832	Stmn1	8.87677e-08	1.42321e-06	2.09148	2.09148	58.8348	28.1307	62.3867	52.8819	55.2033	64.8657	26.5324	29.8898	29.1635	26.933
ENSMUSG00000027540	Ptpn1	9.03806e-08	1.44766e-06	2.06576	2.06576	83.7428	40.5386	78.9439	66.721	83.1373	106.194	40.9318	37.7889	41.1951	42.2383
ENSMUSG00000030539	Sema4b	9.21758e-08	1.47499e-06	2.42236	2.42236	67.6193	27.9146	53.8804	50.4386	93.4218	72.7701	26.4781	30.1258	27.5922	27.4595
ENSMUSG00000024679	Ms4a6d	9.82367e-08	1.57046e-06	13.296	13.296	6.93298	0.521434	6.5292	4.52316	6.73082	9.95178	0.46736	0.222224	0.910635	0.484676
ENSMUSG00000036123	Slc9a3	9.85301e-08	1.57363e-06	0.533751	-1.87353	76.1145	142.603	85.5546	85.2047	78.9382	54.7207	144.664	142.855	142.153	140.743
ENSMUSG00000024338	Psmb8	9.87612e-08	1.5758e-06	3.32282	3.32282	30.5173	9.18417	35.8151	20.1949	26.0884	39.9704	8.56653	9.32931	10.8438	7.99561
ENSMUSG00000024851	Pitpnm1	9.96367e-08	1.58824e-06	2.56267	2.56267	34.9297	13.6302	35.4136	29.73	35.6461	38.9343	13.1457	14.8547	13.3546	13.1644
ENSMUSG00000063889	Crem	1.00356e-07	1.59816e-06	2.73392	2.73392	36.6504	13.4058	27.659	41.4092	40.1421	37.4071	15.6689	13.7718	12.8856	11.3069
ENSMUSG00000019960	Dusp6	1.02984e-07	1.63844e-06	1.99551	1.99551	78.891	39.5342	66.1558	73.5192	91.5116	84.411	43.0198	39.594	37.3592	38.1737
ENSMUSG00000019467	Arhgef25	1.04087e-07	1.6544e-06	4.12153	4.12153	18.0767	4.38592	22.4611	16.7965	13.2462	19.7944	4.57925	5.13672	4.24926	3.58058
ENSMUSG00000031681	Smad1	1.05436e-07	1.67423e-06	2.8078	2.8078	29.8047	10.615	29.5818	25.9649	28.9422	34.7356	9.56335	11.967	10.2643	10.6608
ENSMUSG00000037824	Tspan14	1.06277e-07	1.68597e-06	1.85305	1.85305	125.828	67.9031	113.234	103.421	147.618	139.077	63.4542	66.6372	68.0684	73.4418
ENSMUSG00000025804	Ccr1	1.07279e-07	1.70023e-06	15.9303	15.9303	5.90765	0.370844	4.9656	2.71393	5.97698	9.97904	0.218155	0.416583	0.469164	0.376993
ENSMUSG00000029309	Sparcl1	1.07549e-07	1.70287e-06	2.26659	2.26659	70.7726	31.2243	70.6161	58.5796	58.2612	95.6455	32.5836	27.7101	31.8965	32.709
ENSMUSG00000024892	Pcx	1.09303e-07	1.72899e-06	0.671475	-1.48926	423.156	630.188	428.426	476.819	431.468	355.872	614.924	632.927	656.052	616.844
ENSMUSG00000033066	Gas7	1.09608e-07	1.73217e-06	3.92115	3.92115	20.442	5.21328	20.3692	17.3833	16.0731	27.9466	6.26138	4.55364	5.62886	4.41513
ENSMUSG00000036334	Igsf10	1.10694e-07	1.74766e-06	6.82142	6.82142	9.62579	1.41111	10.2045	9.36183	6.96832	11.9677	1.49733	1.34617	1.65468	1.14751
ENSMUSG00000052144	Ppp4r2	1.11183e-07	1.7537e-06	1.8484	1.8484	117.872	63.7697	105.265	102.943	119.997	143.32	69.6796	61.0674	63.4783	60.8665
ENSMUSG00000038127	Ccdc50	1.11339e-07	1.75449e-06	1.69792	1.69792	140.628	82.8235	137.048	125.008	144.468	156.009	88.0575	77.573	86.6941	78.9816
ENSMUSG00000028820	Sfpq	1.12015e-07	1.76346e-06	1.72655	1.72655	181.033	104.852	176.687	167.723	163.441	216.3	121.093	101.448	100.488	96.4084
ENSMUSG00000025403	Shmt2	1.12711e-07	1.77272e-06	0.632313	-1.5815	160.927	254.505	170.277	174.329	164.179	134.881	241.138	258.363	259.849	258.657
ENSMUSG00000019461	Plscr3	1.12817e-07	1.77272e-06	2.55706	2.55706	38.102	14.9007	40.4745	32.1845	35.6133	44.1369	13.1519	17.0439	14.3759	15.0249
ENSMUSG00000024843	Chka	1.15033e-07	1.80582e-06	2.03159	2.03159	129.431	63.709	98.4026	105.326	168.618	145.43	62.3954	59.4738	65.3652	67.5981
ENSMUSG00000033581	Igf2bp2	1.15153e-07	1.806e-06	3.43563	3.43563	21.7125	6.31982	19.6086	17.6278	25.6578	23.9659	6.57289	5.60874	6.12552	6.97261
ENSMUSG00000039621	Prex1	1.18815e-07	1.86165e-06	3.51013	3.51013	25.0351	7.13224	27.5957	18.1413	20.5422	33.863	6.29254	7.99656	7.56029	6.67648
ENSMUSG00000030516	Tjp1	1.20189e-07	1.88141e-06	2.07013	2.07013	65.0964	31.4456	69.4761	55.4752	59.2301	76.205	31.0261	31.1252	31.6205	32.009
ENSMUSG00000053063	Clec12a	1.21843e-07	1.90549e-06	7.44262	7.44262	9.90335	1.33063	11.22	8.09271	7.43082	12.8691	1.12152	0.999658	2.04191	1.1577
ENSMUSG00000050912	Tmem123	1.22539e-07	1.91457e-06	1.86161	1.86161	109.237	58.6788	112.116	92.4395	100.61	131.794	62.3633	56.2518	59.7082	56.4006
ENSMUSG00000022235	Cmbl	1.22757e-07	1.91565e-06	0.527685	-1.89507	78.1873	148.17	77.8851	102.27	72.6378	59.9286	148.557	143.159	153.385	147.581
ENSMUSG00000004451	Ralb	1.2284e-07	1.91565e-06	1.82362	1.82362	113.353	62.1585	106.642	97.4781	112.78	136.543	60.1831	61.112	61.8613	65.4717
ENSMUSG00000023036	Pcdhgc4	1.23093e-07	1.91779e-06	2.41009	2.41009	39.4744	16.3788	44.1444	37.5857	34.0441	42.1136	16.3823	17.0083	15.3996	16.7249
ENSMUSG00000028583	Pdpn	1.27975e-07	1.99058e-06	3.95402	3.95402	17.066	4.31611	18.2774	14.5472	15.4269	20.0125	4.17429	3.83174	4.24926	5.00739
ENSMUSG00000009614	Sardh	1.28005e-07	1.99058e-06	0.638182	-1.56695	129.942	203.613	128.492	144.714	127.398	119.147	196.002	210.153	203.13	205.156
ENSMUSG00000037926	Ssh2	1.28139e-07	1.99078e-06	2.77152	2.77152	43.9072	15.8423	45.5348	31.417	39.7114	58.974	19.1266	12.8833	15.7275	15.6411
ENSMUSG00000021751	Acox2	1.29135e-07	2.00438e-06	0.508878	-1.96511	55.9745	109.996	51.8739	60.1691	60.6307	51.2308	83.5765	134.298	112.41	109.674
ENSMUSG00000019899	Lama2	1.29422e-07	2.00695e-06	3.55493	3.55493	29.3959	8.26906	32.3286	28.0185	18.9807	38.2527	9.4076	8.44081	9.82284	5.4112
ENSMUSG00000030222	Rerg	1.30168e-07	2.01663e-06	5.73782	5.73782	13.094	2.28206	13.7134	11.4667	9.66542	17.5313	2.55446	3.05431	2.04191	1.48075
ENSMUSG00000024750	Zfand5	1.31447e-07	2.03454e-06	1.86214	1.86214	100.219	53.8194	90.7931	88.0904	106.397	115.63	59.4982	52.0605	51.156	52.5765
ENSMUSG00000024386	Proc	1.31649e-07	2.03577e-06	0.605426	-1.65173	101.032	166.878	94.8534	110.903	105.077	93.2996	168.309	177.609	173.424	148.176
ENSMUSG00000050953	Gja1	1.32447e-07	2.04619e-06	4.16911	4.16911	19.1554	4.5946	17.6433	16.2342	15.05	27.7009	4.85959	5.19225	4.85629	3.4729
ENSMUSG00000034807	Colgalt1	1.3296e-07	2.0522e-06	2.00644	2.00644	74.6032	37.1818	76.258	63.7049	68.9307	89.5278	37.1831	38.7827	37.886	34.8767
ENSMUSG00000025268	Maged2	1.34449e-07	2.07325e-06	2.6617	2.6617	33.0908	12.4322	36.3434	28.6055	29.0498	38.3618	12.3358	12.8	11.6163	12.976
ENSMUSG00000067870	Rpl31-ps8	1.35826e-07	2.09253e-06	1.65643	1.65643	132.436	79.9526	140.067	123.553	131.422	134.692	83.096	79.6158	73.9677	83.1371
ENSMUSG00000031453	Rasa3	1.36213e-07	2.09655e-06	4.27541	4.27541	18.7232	4.37927	21.7639	14.7428	13.2731	25.111	3.67588	3.85951	5.10461	4.87278
ENSMUSG00000039497	Dse	1.36797e-07	2.10357e-06	4.33944	4.33944	20.0867	4.62887	20.6862	15.1829	14.0269	30.455	5.38916	4.97013	4.58037	3.58058
ENSMUSG00000033998	Kcnk1	1.37308e-07	2.10947e-06	2.00477	2.00477	72.204	36.0162	81.73	64.6674	62.1921	80.213	37.2562	34.818	36.8354	35.1589
ENSMUSG00000001627	Ifrd1	1.38692e-07	2.12876e-06	2.69739	2.69739	33.4702	12.4084	28.2262	30.3907	36.094	39.1868	11.111	11.6657	14.0071	12.8441
ENSMUSG00000061167	Rpl15-ps3	1.39009e-07	2.13164e-06	1.64726	1.64726	157.789	95.7889	154.863	137.942	168.095	170.283	96.6428	90.3362	96.9411	99.2356
ENSMUSG00000034875	Nudt19	1.39708e-07	2.14037e-06	0.610916	-1.63689	734.225	1201.84	698.235	678.357	951.735	608.598	1356.11	1233.15	1207.24	1010.9
ENSMUSG00000068735	Trp53i11	1.40729e-07	2.15403e-06	3.54166	3.54166	20.6661	5.83515	21.8482	17.2122	18.6308	24.9747	6.97785	5.60874	5.18739	5.57273
ENSMUSG00000031342	Gpm6b	1.43519e-07	2.19471e-06	3.85767	3.85767	20.1285	5.21777	19.7564	16.4298	17.1769	27.156	5.51377	5.52544	5.87719	3.95747
ENSMUSG00000030744	Rps3	1.45186e-07	2.21813e-06	1.48186	1.48186	422.545	285.145	436.464	379.596	407.669	466.458	306.369	273.745	279.981	280.511
ENSMUSG00000029426	Scarb2	1.47178e-07	2.24651e-06	1.92286	1.92286	95.837	49.8408	95.4222	87.8697	81.8457	118.221	50.9003	49.7281	52.8387	45.9002
ENSMUSG00000073489	Ifi204	1.47539e-07	2.24993e-06	4.866	4.866	14.2463	2.92772	15.7251	11.5641	12.3683	17.3273	2.36755	2.53987	3.91381	2.88592
ENSMUSG00000024371	C2	1.47961e-07	2.2543e-06	2.1673	2.1673	57.5473	26.5525	64.4104	46.2283	54.3077	65.239	27.4915	25.7648	26.3906	26.566
ENSMUSG00000000673	Haao	1.49044e-07	2.26871e-06	0.567761	-1.7613	84.7551	149.28	81.8572	99.4825	88.4696	69.1987	138.653	162.069	147.892	148.495
ENSMUSG00000045128	Rpl18a	1.50269e-07	2.28525e-06	1.61613	1.61613	166.089	102.77	177.289	158.261	154.309	174.479	97.5762	112.239	100.675	100.579
ENSMUSG00000033192	Lpcat2	1.50946e-07	2.29344e-06	9.27727	9.27727	7.53327	0.812015	8.25989	4.62095	6.83853	10.4153	0.778866	0.971893	0.662307	0.834648
ENSMUSG00000002325	Irf9	1.53568e-07	2.33113e-06	2.47043	2.47043	40.8547	16.5375	44.7528	34.7666	36.2114	47.686	17.5379	14.7158	17.9625	15.9373
ENSMUSG00000057335	Cep170	1.54184e-07	2.33833e-06	4.03432	4.03432	18.6652	4.6266	17.4322	16.4542	15.6962	25.0838	5.29571	3.52632	5.38053	4.30745
ENSMUSG00000070348	Ccnd1	1.54817e-07	2.34579e-06	0.58949	-1.69638	141.876	240.675	176.367	121.184	133.197	136.702	241.949	211.986	254.302	254.461
ENSMUSG00000015501	Hivep2	1.54966e-07	2.34589e-06	2.97936	2.97936	29.2001	9.8008	22.4399	25.6959	31.8768	36.8078	9.71908	9.35708	10.6506	9.47624
ENSMUSG00000028771	Ptpn12	1.56296e-07	2.36387e-06	2.63111	2.63111	44.9928	17.1003	35.0545	34.8398	50.7496	59.3561	16.4165	16.3818	17.0244	18.5755
ENSMUSG00000031167	Rbm3	1.56693e-07	2.36772e-06	1.80378	1.80378	95.3003	52.8336	97.339	94.218	86.7261	102.915	58.6557	52.9795	50.6025	49.114
ENSMUSG00000027896	Slc16a4	1.57269e-07	2.37425e-06	0.547371	-1.82692	55.8457	102.025	53.2894	63.1029	60.1453	46.841	98.5606	100.234	102.558	106.743
ENSMUSG00000028268	Gbp3	1.57712e-07	2.37876e-06	3.36188	3.36188	27.6877	8.23578	31.1666	19.2903	24.8231	35.472	7.009	7.58007	10.623	7.72639
ENSMUSG00000028362	Tnfsf8	1.5871e-07	2.39164e-06	41.1166	41.1166	4.10766	0.0999027	4.12041	1.54038	1.96547	8.80665	0.124703	0.0833965	0.165652	0.0270209
ENSMUSG00000001440	Kpnb1	1.59025e-07	2.3942e-06	1.62761	1.62761	195.965	120.4	189.408	170.189	197.453	226.844	122.391	116.088	125.213	117.913
ENSMUSG00000009035	Tmem184b	1.59671e-07	2.40174e-06	2.28964	2.28964	49.6211	21.672	53.3326	44.3015	41.1377	59.7107	22.3662	21.7406	21.9358	20.6485
ENSMUSG00000029675	Eln	1.61082e-07	2.42077e-06	3.05473	3.05473	30.0608	9.84074	31.589	32.4441	20.4884	35.717	10.1552	8.10763	10.8438	10.257
ENSMUSG00000064351	mt-Co1	1.63723e-07	2.45823e-06	0.694195	-1.44052	29903.8	43076.9	29542.3	33898.8	31354.2	24819.7	41284.3	43204.6	41155.2	46663.5
ENSMUSG00000047497	Adamts12	1.67375e-07	2.51077e-06	9.13514	9.13514	7.857	0.860085	7.88151	7.53037	5.49237	10.5243	1.24613	0.777534	0.883043	0.538518
ENSMUSG00000025969	Nrp2	1.70593e-07	2.55673e-06	2.71932	2.71932	39.5193	14.5328	44.7952	37.6517	28.7537	46.8685	17.569	14.6881	13.8789	12.0068
ENSMUSG00000043895	S1pr2	1.72726e-07	2.58636e-06	4.73561	4.73561	14.0531	2.96754	13.6499	11.1733	11.9539	19.4399	3.20862	2.80442	2.89726	2.9614
ENSMUSG00000024561	Mbd1	1.72891e-07	2.58649e-06	1.98832	1.98832	73.1272	36.7784	62.9667	70.0953	77.1073	82.3673	41.8043	36.012	35.042	34.2705
ENSMUSG00000042073	Abhd14b	1.74503e-07	2.60824e-06	0.656511	-1.5232	229.089	348.949	238.532	255.742	227.287	194.752	349.069	362.874	339.515	344.341
ENSMUSG00000022883	Robo1	1.74721e-07	2.60827e-06	6.55786	6.55786	10.7606	1.64087	12.3188	10.5131	6.11159	14.0961	1.65108	1.44391	2.04191	1.42691
ENSMUSG00000070343	Gm10288	1.7482e-07	2.60827e-06	1.46915	1.46915	285.698	194.465	294.603	265.508	282.563	300.119	198.532	193.687	196.681	188.969
ENSMUSG00000067038	Rps12-ps3	1.77202e-07	2.64143e-06	1.84062	1.84062	84.1222	45.7031	90.2859	74.4255	80.898	90.8753	44.2212	46.3863	45.4768	46.7235
ENSMUSG00000035413	Tmem98	1.77386e-07	2.64179e-06	3.88286	3.88286	18.5283	4.77182	20.496	14.8651	16.5308	22.221	5.32686	5.5532	4.44241	3.76903
ENSMUSG00000054986	Sec14l3	1.78089e-07	2.64988e-06	0.200043	-4.99893	3.32991	16.646	2.09195	3.66744	5.08853	2.4812	17.8183	18.7141	18.128	11.9261
ENSMUSG00000049047	Armcx3	1.78341e-07	2.65124e-06	2.60924	2.60924	35.6136	13.649	38.6267	30.7814	30.2001	42.845	14.2038	13.6575	12.3337	14.4028
ENSMUSG00000048572	Tmem252	1.80189e-07	2.67631e-06	1.79517	1.79517	343.758	191.491	273.208	434.702	380.286	286.854	183.602	205.687	217.866	158.807
ENSMUSG00000032744	Heyl	1.80596e-07	2.67995e-06	4.32658	4.32658	18.3426	4.23951	13.5654	12.8358	23.073	23.9114	4.9219	3.63738	4.55278	3.84979
ENSMUSG00000039115	Itga9	1.81058e-07	2.68439e-06	2.98905	2.98905	31.85	10.6555	36.2588	26.5028	24.4192	40.2158	11.8996	10.8287	11.2852	8.61479
ENSMUSG00000049288	Lix1l	1.83844e-07	2.72276e-06	3.60738	3.60738	21.5123	5.9634	23.3908	18.6058	15.6692	28.3828	6.63519	5.5532	6.01515	5.65349
ENSMUSG00000072692	Rpl37rt	1.83974e-07	2.72276e-06	1.60382	1.60382	148.046	92.3089	153.244	148.954	138.455	151.52	86.4674	96.0514	92.2722	94.4304
ENSMUSG00000024131	Slc3a1	1.84441e-07	2.72722e-06	0.700084	-1.4284	373.883	534.055	371.474	400.369	357.663	366.012	493.144	575.494	546.777	520.78
ENSMUSG00000007038	Neu1	1.84909e-07	2.7317e-06	0.662934	-1.50844	321.485	484.943	329.205	367.172	305.756	283.765	439.82	481.844	516.991	501.086
ENSMUSG00000059552	Trp53	1.85349e-07	2.73576e-06	2.25972	2.25972	51.07	22.6002	47.7531	41.6857	54.1679	60.6918	22.3351	24.1838	23.2877	20.5946
ENSMUSG00000058740	Kcnt1	1.85861e-07	2.74087e-06	0.19456	-5.1398	3.15475	16.2148	2.36664	4.22977	4.36161	1.66326	14.1736	18.4642	16.3897	15.8296
ENSMUSG00000027822	Slc33a1	1.86061e-07	2.74138e-06	0.644798	-1.55087	119.813	185.814	118.099	126.272	119.702	115.174	194.043	176.238	194.423	178.566
ENSMUSG00000021067	Sav1	1.91074e-07	2.81273e-06	1.90866	1.90866	95.5229	50.047	85.7231	78.7524	112.163	105.488	49.6404	50.4074	52.0454	48.0945
ENSMUSG00000028031	Dkk2	1.9147e-07	2.81606e-06	2.37654	2.37654	53.0453	22.3204	67.6577	51.9786	38.0691	54.448	22.1482	23.4342	21.2735	22.4252
ENSMUSG00000006538	Ihh	1.92715e-07	2.83185e-06	3.49487	3.49487	26.7958	7.66718	15.3826	30.8302	32.4152	28.5737	6.82209	9.13495	7.03606	7.67256
ENSMUSG00000005566	Trim28	1.9417e-07	2.8507e-06	1.81327	1.81327	101.822	56.154	104.867	90.901	94.15	117.376	59.8717	58.3354	54.3007	52.119
ENSMUSG00000043131	Mob1a	1.97456e-07	2.89637e-06	1.83135	1.83135	110.222	60.186	109.01	93.0022	106.611	132.283	63.8273	55.1988	61.503	60.2221
ENSMUSG00000061589	Dot1l	1.99813e-07	2.92582e-06	1.9272	1.9272	71.7519	37.2311	64.4884	67.3082	76.0032	79.2325	38.0351	37.067	39.098	34.7281
ENSMUSG00000025479	Cyp2e1	1.99817e-07	2.92582e-06	0.696148	-1.43648	1230.61	1767.74	1286.65	1361.47	1216.83	1057.43	1950.09	1684.21	1697.24	1739.46
ENSMUSG00000050666	Vstm4	2.00852e-07	2.93837e-06	4.90954	4.90954	17.3924	3.54258	19.9677	14.7184	12.1154	22.7663	4.48579	4.30376	3.4491	1.93841
ENSMUSG00000020048	Hsp90b1	2.01542e-07	2.94587e-06	1.47297	1.47297	723.991	491.518	700.173	679.944	673.513	842.371	532.534	449.286	486.93	497.349
ENSMUSG00000027639	Samhd1	2.02164e-07	2.95234e-06	2.28082	2.28082	60.3779	26.472	71.9468	50.0962	48.7036	70.7524	27.2881	24.4338	30.0478	24.1212
ENSMUSG00000000682	Cd52	2.03082e-07	2.96314e-06	5.19754	5.19754	15.7938	3.03871	17.1364	9.43739	15.9923	20.6123	2.67906	2.4157	4.63555	2.42298
ENSMUSG00000062545	Tlr12	2.05565e-07	2.99672e-06	0.371834	-2.68937	13.4156	36.0795	18.0238	13.1781	11.2269	11.206	35.138	34.5404	37.0561	37.5817
ENSMUSG00000042626	Shc1	2.06293e-07	3.00468e-06	1.901	1.901	88.9224	46.7767	87.9167	78.3183	80.852	108.617	46.0943	45.8043	49.0861	46.1206
ENSMUSG00000037242	Clic4	2.0744e-07	3.01874e-06	1.60456	1.60456	389.593	242.804	360.917	316.102	419.162	462.248	249.579	224.29	254.094	243.257
ENSMUSG00000033436	Armcx2	2.11784e-07	3.07925e-06	3.23429	3.23429	22.9745	7.10341	27.0672	20.3172	18.5231	25.9834	7.78776	6.91372	7.17403	6.54188
ENSMUSG00000022780	Meltf	2.12173e-07	3.08219e-06	287.117	287.117	2.48268	0.00864691	2.43002	2.12716	1.93855	3.43547	0.0001	0.0278655	0.0001	0.0001
ENSMUSG00000022178	Ajuba	2.1373e-07	3.10209e-06	2.39412	2.39412	57.294	23.9311	63.6844	53.4697	39.9539	72.0611	25.5437	22.5179	26.1851	21.483
ENSMUSG00000037206	Islr	2.15569e-07	3.12604e-06	4.71647	4.71647	16.2106	3.43702	20.1156	14.3761	10.8231	19.5217	3.86278	2.91548	4.44241	2.53066
ENSMUSG00000040488	Ltbp4	2.16992e-07	3.14391e-06	2.07719	2.07719	68.3833	32.921	67.6782	75.9153	52.231	77.7047	31.5868	32.958	34.1036	33.032
ENSMUSG00000061718	Ppp1r1b	2.1736e-07	3.14649e-06	0.462386	-2.1627	24.7718	53.5739	26.2856	26.5272	26.3576	19.9034	52.7691	56.2251	49.1692	56.1305
ENSMUSG00000015401	Cltrn	2.2163e-07	3.20508e-06	0.702065	-1.42437	967.97	1378.75	951.391	1096.05	978.69	845.719	1394.83	1310.15	1348.6	1461.41
ENSMUSG00000025422	Agap2	2.21795e-07	3.20508e-06	8.25966	8.25966	8.21683	0.994815	6.93068	6.45461	7.02698	12.4601	1.12152	1.16625	0.993411	0.700044
ENSMUSG00000036083	Slc17a3	2.22022e-07	3.20556e-06	0.669231	-1.49425	476.135	711.466	451.383	523.66	529.804	399.693	725.668	708.231	746.544	665.429
ENSMUSG00000040253	Gbp7	2.23492e-07	3.22398e-06	3.32083	3.32083	31.4441	9.46875	26.687	23.1532	32.6825	43.2695	8.09926	7.74668	13.4098	8.61479
ENSMUSG00000028179	Cth	2.25596e-07	3.25149e-06	0.601071	-1.6637	92.5199	153.925	95.4647	104.47	89.3302	80.786	160.27	151.461	143.23	160.745
ENSMUSG00000041598	Cdc42ep4	2.26291e-07	3.25866e-06	2.5077	2.5077	44.1417	17.6025	41.3502	33.911	42.457	58.8654	18.8463	17.4645	17.4933	16.6103
ENSMUSG00000035152	Ap2b1	2.3046e-07	3.31582e-06	1.658	1.658	154.324	93.0787	153.825	135.202	150.662	177.629	97.8137	92.2922	91.5497	90.6694
ENSMUSG00000066097	Cyp2j11	2.34519e-07	3.37002e-06	0.621429	-1.6092	107.491	172.974	108.649	121.658	101.042	98.5899	171.64	182.086	164.393	173.775
ENSMUSG00000007892	Rplp1	2.34634e-07	3.37002e-06	1.59763	1.59763	160.626	100.54	170.694	155.818	146.012	169.961	101.88	100.651	95.7004	103.929
ENSMUSG00000062991	Nrg1	2.36006e-07	3.38398e-06	3.53341	3.53341	26.5814	7.52288	25.9686	17.75	28.8345	33.7814	7.3205	8.30199	9.40896	5.06123
ENSMUSG00000056666	Retsat	2.36016e-07	3.38398e-06	0.584241	-1.71162	152.566	261.136	152.452	174.295	171.792	111.706	270.952	262.091	268.363	243.147
ENSMUSG00000066129	Kndc1	2.39612e-07	3.43257e-06	136.104	136.104	2.87203	0.0211017	3.402	2.17606	2.69239	3.21735	0.0001	0.0278655	0.0552839	0.0001
ENSMUSG00000002346	Slc25a42	2.40648e-07	3.44442e-06	0.546502	-1.82982	85.462	156.38	87.9428	108.185	80.7692	64.9176	151.734	165.458	154.629	153.695
ENSMUSG00000042423	Fbrs	2.44808e-07	3.50083e-06	1.80812	1.80812	79.273	43.8427	78.2014	77.0876	77.7524	84.057	42.6767	46.6463	42.2982	43.7466
ENSMUSG00000071847	Apcdd1	2.45012e-07	3.50083e-06	5.68145	5.68145	14.4206	2.53819	21.0877	15.2318	6.30006	15.0503	2.80366	2.61006	2.31783	2.42298
ENSMUSG00000050370	Ch25h	2.47071e-07	3.52721e-06	8.42971	8.42971	10.1252	1.20113	9.55005	8.53278	7.91543	14.505	0.872318	0.749769	2.34542	0.834648
ENSMUSG00000015094	Npdc1	2.48418e-07	3.54338e-06	2.06681	2.06681	60.5886	29.315	61.8254	52.9808	57.2382	70.3164	28.3784	32.8744	28.0887	27.9171
ENSMUSG00000060376	Bckdha	2.50788e-07	3.57411e-06	0.640328	-1.5617	193.094	301.555	191.742	224.387	193.927	162.294	287.651	307.668	308.773	302.12
ENSMUSG00000025151	Maged1	2.52743e-07	3.59887e-06	1.53398	1.53398	199.922	130.33	201.719	193.263	187.034	217.678	130.491	134.659	129.212	126.959
ENSMUSG00000029311	Hsd17b11	2.56308e-07	3.64649e-06	0.575205	-1.73851	258.532	449.461	239.926	262.263	341.723	190.229	485.794	440.994	472.354	398.717
ENSMUSG00000040181	Fmo1	2.5805e-07	3.66812e-06	0.667073	-1.49909	321.007	481.217	363.903	337.892	288.62	293.537	458.043	512.405	452.354	502.049
ENSMUSG00000061527	Krt5	2.59619e-07	3.68726e-06	12.9708	12.9708	6.13242	0.472785	6.10661	8.21495	5.73468	4.47154	0.218155	0.333286	0.662307	0.673123
ENSMUSG00000003352	Cacnb3	2.61887e-07	3.71618e-06	3.36792	3.36792	21.094	6.26322	24.7641	19.9015	16.7731	22.9299	6.41713	7.19137	5.71164	5.73425
ENSMUSG00000010830	Kdelr3	2.62104e-07	3.71618e-06	7.58199	7.58199	9.39351	1.23892	9.33946	7.55482	7.4039	13.2781	1.43303	1.63827	1.21415	0.673123
ENSMUSG00000095597	Rps7-ps3	2.65137e-07	3.75596e-06	1.4957	1.4957	264.393	176.769	279.274	239.91	252.227	286.155	175.716	177.819	172.555	180.983
ENSMUSG00000058443	Rpl10-ps3	2.70575e-07	3.82971e-06	1.43378	1.43378	613.324	427.768	638.583	542.248	594.752	677.719	436.149	417.064	420.901	436.962
ENSMUSG00000038072	Galnt11	2.7101e-07	3.83259e-06	0.686519	-1.45662	497.028	723.983	536.646	544.853	480.346	426.198	771.05	715.863	700.958	708.083
ENSMUSG00000102918	Pcdhgc3	2.7269e-07	3.85306e-06	3.12843	3.12843	27.5824	8.81669	29.8675	26.7498	18.7141	34.995	8.84716	9.03308	9.70719	7.68036
ENSMUSG00000112129	Pbld1	2.73151e-07	3.85628e-06	0.597272	-1.67428	130.885	219.139	144.357	153.298	120.347	105.486	209.313	220.774	228.697	217.764
ENSMUSG00000028868	Wasf2	2.74393e-07	3.87051e-06	1.8364	1.8364	128.017	69.7109	123.06	101.316	127.024	160.699	71.2416	66.6374	70.0568	70.9097
ENSMUSG00000047675	Rps8	2.7557e-07	3.8838e-06	1.65759	1.65759	134.439	81.1053	142.107	123.123	126.237	146.285	85.9917	79.1345	77.2887	82.0167
ENSMUSG00000028530	Jak1	2.79372e-07	3.93404e-06	1.61222	1.61222	177.177	109.896	168.891	156.693	177.772	205.386	109.619	105.12	118.508	106.338
ENSMUSG00000032369	Plscr1	2.79814e-07	3.9369e-06	2.27044	2.27044	64.2925	28.3172	54.0583	47.4309	74.0752	81.6386	29.0586	27.946	27.4472	28.8187
ENSMUSG00000024479	Mal2	2.82411e-07	3.97007e-06	1.85175	1.85175	84.472	45.6175	94.3023	85.6203	73.365	84.5757	48.7509	44.0362	47.2651	42.4275
ENSMUSG00000021182	Ccdc88c	2.83331e-07	3.97962e-06	2.69222	2.69222	40.6023	15.0813	39.2804	27.9452	39.496	55.7022	14.3294	14.9379	15.0101	16.045
ENSMUSG00000027852	Nras	2.8789e-07	4.04023e-06	2.0418	2.0418	67.9371	33.2731	65.9038	55.8905	67.5497	82.4221	33.5493	31.2363	35.787	32.5206
ENSMUSG00000031283	Chrdl1	2.88362e-07	4.04342e-06	0.144347	-6.92775	1.64429	11.3912	1.58483	2.3961	1.99239	0.599927	10.9028	11.6616	11.4508	11.5492
ENSMUSG00000039899	Fgl2	2.90889e-07	4.0754e-06	4.97118	4.97118	19.1446	3.85111	21.2989	11.8089	18.3615	25.111	3.67588	2.47123	6.48421	2.77295
ENSMUSG00000024921	Smarca2	2.94718e-07	4.12556e-06	0.643165	-1.55481	151.323	235.278	143.977	152.538	172.52	136.271	234.906	227.625	250.401	228.182
ENSMUSG00000021509	Slc25a48	2.96105e-07	4.13982e-06	0.444369	-2.25038	21.0502	47.3708	22.8837	24.6446	18.6307	18.0222	43.6733	48.7563	48.6172	48.4308
ENSMUSG00000020432	Tcn2	2.96237e-07	4.13982e-06	0.675875	-1.47956	856.411	1267.11	859.199	1014.31	842.205	709.888	1190.73	1273.46	1271.62	1332.63
ENSMUSG00000038342	Mlxip	3.05754e-07	4.2692e-06	2.22718	2.22718	48.6142	21.8277	49.5492	40.1942	49.4005	55.3205	24.6404	20.9352	21.7701	19.9754
ENSMUSG00000024858	Grk2	3.1201e-07	4.35288e-06	1.81462	1.81462	87.3804	48.1537	89.9067	78.995	81.9531	98.6711	50.0279	45.4246	47.9548	49.2116
ENSMUSG00000045680	Tcf21	3.12864e-07	4.35926e-06	3.97214	3.97214	30.8213	7.75936	47.8167	29.6076	14.4846	31.3547	8.62882	10.0512	6.84291	5.51888
ENSMUSG00000036446	Lum	3.12994e-07	4.35926e-06	6.64591	6.64591	10.2775	1.54645	12.0441	12.8358	6.32698	9.89725	1.90029	1.49944	1.79358	0.996174
ENSMUSG00000069515	Lyz1	3.2055e-07	4.46073e-06	39.8599	39.8599	3.14867	0.0789934	2.89488	3.37405	2.10009	4.22615	0.124703	0.0833965	0.0828759	0.0270209
ENSMUSG00000028270	Gbp2	3.24823e-07	4.51538e-06	3.43153	3.43153	39.5685	11.5309	48.7676	20.5617	33.8422	55.1024	10.5913	9.02389	16.1414	10.3646
ENSMUSG00000051243	Islr2	3.25023e-07	4.51538e-06	9.26002	9.26002	7.71417	0.833062	6.23339	4.18087	8.56157	11.8876	0.747715	0.999659	0.938227	0.646202
ENSMUSG00000036617	Etl4	3.27815e-07	4.55035e-06	2.28558	2.28558	43.3359	18.9605	44.7954	36.6003	41.7308	50.2219	20.1857	17.5757	19.5904	18.4948
ENSMUSG00000024039	Cbs	3.28646e-07	4.55807e-06	0.609348	-1.6411	115.01	188.742	109.156	134.906	117.787	98.1806	187.088	200.053	189.589	178.241
ENSMUSG00000018900	Slc22a5	3.29039e-07	4.5597e-06	0.657371	-1.52121	187.832	285.732	187.174	215.341	177.862	170.922	302.084	277.778	286.965	276.117
ENSMUSG00000037692	Ahdc1	3.33715e-07	4.62063e-06	2.19042	2.19042	59.4243	27.1291	55.677	45.5484	66.0953	70.398	24.765	29.8758	27.7298	26.1403
ENSMUSG00000099398	Ms4a14	3.35873e-07	4.64662e-06	16.1161	16.1161	4.94515	0.306844	5.78966	3.83858	3.58085	6.57093	0.436209	0.138928	0.331204	0.323151
ENSMUSG00000016194	Hsd11b1	3.36621e-07	4.65107e-06	0.445038	-2.247	42.5085	95.5167	38.9214	47.6264	44.7461	38.7435	93.1732	112.116	119.09	57.6915
ENSMUSG00000028199	Cryz	3.36757e-07	4.65107e-06	0.701728	-1.42505	368.73	525.46	360.965	393.209	380.525	340.213	572.594	501.203	518.79	509.287
ENSMUSG00000039607	Rbms3	3.38746e-07	4.67464e-06	3.11733	3.11733	32.2045	10.3308	35.3925	33.1284	20.7846	39.5069	11.0274	12.5223	10.3747	7.40335
ENSMUSG00000026620	Mark1	3.41161e-07	4.70404e-06	6.0608	6.0608	10.3997	1.71589	11.5581	7.87266	8.45389	13.7143	1.65108	1.41614	2.20746	1.58843
ENSMUSG00000038781	Stap2	3.46223e-07	4.76986e-06	3.1638	3.1638	26.1801	8.2749	24.3205	18.7035	27.273	34.4356	8.97148	8.99613	8.00177	7.13414
ENSMUSG00000036943	Rab8b	3.50566e-07	4.82568e-06	2.93519	2.93519	28.1105	9.57705	28.8634	23.3244	23.3961	36.8622	10.2798	9.99569	8.80194	9.23397
ENSMUSG00000036019	Tmtc2	3.62035e-07	4.97941e-06	7.6773	7.6773	9.85115	1.28315	13.6499	8.04379	5.62699	12.0784	0.810017	1.80486	1.54525	0.969253
ENSMUSG00000028715	Cyp4a14	3.67927e-07	5.05625e-06	2.14355	2.14355	273.127	127.418	260.508	249.771	363.273	218.964	185.969	102.955	82.0312	138.751
ENSMUSG00000022831	Hcls1	3.71237e-07	5.0975e-06	4.17491	4.17491	21.2769	5.09637	21.9117	14.0093	21.0269	28.1647	3.73818	4.41482	7.94659	4.28052
ENSMUSG00000026204	Ptprn	3.72652e-07	5.11268e-06	28.6859	28.6859	4.42155	0.154137	3.40199	1.56483	5.03468	7.68879	0.0935519	0.055631	0.331204	0.134705
ENSMUSG00000020388	Pdlim4	3.73189e-07	5.11581e-06	8.78173	8.78173	7.66588	0.872935	6.76163	5.7456	8.45389	9.70639	0.654264	1.13849	1.15896	0.538518
ENSMUSG00000064345	mt-Nd2	3.73582e-07	5.11696e-06	0.656616	-1.52296	5764.2	8778.65	5451.1	6670.48	6442.35	4492.87	7644.09	9467.79	8826.04	9176.66
ENSMUSG00000040296	Ddx58	3.80875e-07	5.21254e-06	3.00567	3.00567	43.3033	14.4072	52.74	28.4097	48.3806	43.6784	12.3981	11.6339	21.9357	11.6569
ENSMUSG00000041028	Ghitm	3.86687e-07	5.2877e-06	0.722356	-1.38436	509.732	705.652	500.285	554.888	512.478	471.259	733.275	686.537	703.539	699.275
ENSMUSG00000018211	Wfdc15b	3.88369e-07	5.30632e-06	0.448111	-2.23159	41.1077	91.7355	42.4079	53.763	43.3726	24.8657	92.517	94.4299	82.0298	97.9651
ENSMUSG00000015850	Adamtsl4	3.8969e-07	5.31997e-06	4.91478	4.91478	12.0586	2.45354	12.1075	9.24182	12.4924	14.3959	2.6479	2.69335	2.45579	2.01917
ENSMUSG00000024097	Srsf7	3.94217e-07	5.37734e-06	1.75661	1.75661	98.247	55.9298	97.5982	89.8005	96.8956	108.706	61.9275	53.6711	55.1564	52.9805
ENSMUSG00000025007	Aldh18a1	4.05112e-07	5.5214e-06	5.02294	5.02294	12.0937	2.4077	12.8681	9.31517	11.4154	14.7776	2.2118	1.94369	2.53856	2.93448
ENSMUSG00000050621	Rps27rt	4.11616e-07	5.60543e-06	1.60089	1.60089	192.601	120.309	208.434	195.536	165.063	201.343	129.665	124.436	107.445	119.704
ENSMUSG00000003032	Klf4	4.18393e-07	5.69304e-06	3.10062	3.10062	20.9929	6.77053	20.179	20.8306	19.7077	23.257	6.04332	7.1636	6.92569	6.94569
ENSMUSG00000027859	Ngf	4.23935e-07	5.76371e-06	7.22523	7.22523	8.90854	1.23298	7.3744	7.01694	10.0423	11.2059	1.49533	1.6105	1.04859	0.780806
ENSMUSG00000032575	Manf	4.30271e-07	5.84504e-06	1.75464	1.75464	150.116	85.5537	142.181	166.693	125.005	166.586	96.5678	77.1882	76.5399	91.9346
ENSMUSG00000019872	Smpdl3a	4.31663e-07	5.85914e-06	0.666491	-1.5004	257.797	386.797	258.312	298.01	252.269	222.562	378.224	379.787	405.502	383.671
ENSMUSG00000026923	Notch1	4.40966e-07	5.98051e-06	2.62969	2.62969	32.2489	12.2634	31.6112	28.7524	28.1284	40.5103	12.8446	11.7766	13.284	11.1514
ENSMUSG00000032640	Chsy1	4.44637e-07	6.02536e-06	2.40708	2.40708	38.8435	16.1372	35.0121	36.2579	40.4114	43.7057	18.0052	12.9944	17.0795	16.4757
ENSMUSG00000038670	Mybpc2	4.47319e-07	6.05674e-06	29.1662	29.1662	3.78707	0.129845	3.48651	2.78728	3.12316	5.75299	0.218155	0.166693	0.110468	0.0270209
ENSMUSG00000012187	Mogat1	4.51479e-07	6.10497e-06	0.585179	-1.70888	97.151	166.019	92.4703	110.821	107.023	78.2846	165.938	178.826	168.537	150.78
ENSMUSG00000056648	Hoxb8	4.51618e-07	6.10497e-06	2.0498	2.0498	50.0354	24.4099	45.7672	50.9027	50.4806	53.003	24.7649	24.9613	23.0394	24.875
ENSMUSG00000021262	Evl	4.53183e-07	6.12111e-06	3.72531	3.72531	15.5821	4.18278	16.9239	14.4701	15.4176	15.5146	3.92921	4.45408	4.27792	4.06857
ENSMUSG00000062410	Hsd3b3	4.54077e-07	6.12819e-06	0.528611	-1.89175	41.7958	79.0673	41.9987	49.1743	40.3086	35.6857	80.4784	84.0721	77.131	74.5911
ENSMUSG00000051497	Kcnj16	4.59454e-07	6.1957e-06	0.719746	-1.38938	449.335	624.296	444.237	483.768	436.483	432.834	659.779	594.899	597.851	644.677
ENSMUSG00000059005	Hnrnpa3	4.60484e-07	6.20453e-06	1.55018	1.55018	216.331	139.552	219.289	195.696	213.661	236.691	152.345	129.012	134.791	142.08
ENSMUSG00000026070	Il18r1	4.64082e-07	6.24792e-06	10.0068	10.0068	6.05694	0.605283	6.29677	4.93879	5.27699	7.71606	0.49851	0.583176	0.772675	0.565439
ENSMUSG00000005103	Wdr1	4.66781e-07	6.27822e-06	1.64206	1.64206	177.945	108.367	170.646	151.485	181.244	208.44	106.317	105.981	110.01	111.156
ENSMUSG00000042797	Aqp11	4.67091e-07	6.27822e-06	0.496771	-2.013	30.8999	62.2014	31.0609	36.0378	30.4499	26.038	57.7223	62.8891	61.53	66.6563
ENSMUSG00000026574	Dpt	4.67579e-07	6.27968e-06	5.0372	5.0372	16.5912	3.29373	15.1924	16.3809	10.3654	24.4294	4.20544	3.97057	3.22836	1.77688
ENSMUSG00000024646	Cyb5a	4.68185e-07	6.28272e-06	0.699978	-1.42862	475.316	679.044	474.862	520.273	499.09	407.011	677.938	695.242	671.584	671.413
ENSMUSG00000110588	Gm45774	4.74733e-07	6.36543e-06	11.1826	11.1826	6.22858	0.556991	7.24821	3.10548	8.48081	6.08049	0.529661	0.388817	0.662307	0.646486
ENSMUSG00000052727	Map1b	4.78416e-07	6.40962e-06	4.65039	4.65039	13.8098	2.96961	13.9035	9.85303	13.1923	18.2948	3.76933	2.63782	2.67652	2.79987
ENSMUSG00000067586	S1pr3	4.81124e-07	6.44067e-06	2.60219	2.60219	32.8181	12.6117	29.9621	28.2386	31.0153	42.0698	12.585	13.4108	12.4717	11.9799
ENSMUSG00000038301	Snx10	4.84887e-07	6.4858e-06	4.01522	4.01522	19.2178	4.78624	18.9112	11.4178	18.577	27.9737	4.92191	4.22045	5.04943	4.95355
ENSMUSG00000035279	Ssc5d	4.90736e-07	6.55874e-06	7.44956	7.44956	8.21315	1.1025	8.95913	6.82136	6.1116	10.9606	1.02807	1.47167	1.04859	0.861569
ENSMUSG00000052911	Lamb2	4.92108e-07	6.57176e-06	1.84255	1.84255	81.0743	44.0011	85.8715	74.3005	71.8034	92.3188	43.611	44.7581	43.4298	44.2042
ENSMUSG00000025810	Nrp1	4.93326e-07	6.58273e-06	2.01966	2.01966	60.7519	30.0803	63.833	53.9101	54.9765	70.2889	31.5869	30.2923	31.0963	27.3518
ENSMUSG00000025871	4833439L19Rik	5.03617e-07	6.71462e-06	0.710823	-1.40682	676.091	951.139	685.785	739.984	694.21	584.347	992.34	914.626	938.047	959.56
ENSMUSG00000067206	Lrrc66	5.06223e-07	6.74394e-06	0.217592	-4.59576	3.23728	14.8777	4.14154	3.78969	2.98854	2.0177	16.4476	14.577	11.2852	17.2026
ENSMUSG00000086600	C030005K06Rik	5.14141e-07	6.84391e-06	0.241591	-4.13922	7.39553	30.6117	10.2481	11.6303	3.9682	3.71183	27.7579	36.4088	27.6378	30.6407
ENSMUSG00000035530	Eif1	5.25889e-07	6.99466e-06	1.44803	1.44803	348.958	240.988	327.481	335.109	358.937	374.348	257.946	230.753	230.441	244.834
ENSMUSG00000017677	Wsb1	5.28884e-07	7.02885e-06	1.84662	1.84662	106.706	57.7845	110.467	84.8869	115.796	115.685	49.2805	56.6696	61.3922	63.776
ENSMUSG00000109336	Samd4b	5.31139e-07	7.05314e-06	1.73393	1.73393	95.8001	55.2502	90.9204	93.3467	92.4271	106.523	53.05	57.6687	57.9977	52.2804
ENSMUSG00000040552	C3ar1	5.40451e-07	7.17105e-06	6.99663	6.99663	13.2298	1.89088	14.2204	10.2442	9.31542	19.14	0.872318	1.83262	3.61465	1.23846
ENSMUSG00000025815	Dhtkd1	5.4149e-07	7.17799e-06	0.442758	-2.25857	20.3146	45.8819	20.7918	24.5713	19.25	16.6317	48.8132	42.0926	48.3412	44.285
ENSMUSG00000019943	Atp2b1	5.41841e-07	7.17799e-06	1.80038	1.80038	97.1987	53.9878	92.4218	83.7133	101.689	110.996	56.4453	48.5896	56.7291	54.1922
ENSMUSG00000042116	Vwa1	5.50072e-07	7.28119e-06	0.566933	-1.76388	54.0032	95.255	51.8948	58.9954	56.7805	48.3407	101.738	98.2623	94.7233	86.3085
ENSMUSG00000025132	Arhgdia	5.67208e-07	7.50202e-06	1.4466	1.4466	330.831	228.696	321.966	300.823	332.619	367.957	225.683	232.441	226.198	230.458
ENSMUSG00000031246	Sh3bgrl	5.6809e-07	7.50768e-06	1.7773	1.7773	110.213	62.0116	115.728	100.51	96.1687	128.445	68.5004	57.5302	59.6264	62.4028
ENSMUSG00000024937	Ehbp1l1	5.69702e-07	7.52004e-06	2.54052	2.54052	36.2994	14.2882	36.7659	29.7055	32.8191	45.914	13.208	13.5497	16.5001	13.8913
ENSMUSG00000022043	Trim35	5.69934e-07	7.52004e-06	1.91291	1.91291	80.2541	41.9539	86.3363	67.6992	72.0996	94.8818	44.7013	40.1213	41.0569	41.9429
ENSMUSG00000022139	Mbnl2	5.71694e-07	7.53725e-06	1.62868	1.62868	143.408	88.0515	139.648	147.67	129.335	156.984	92.9528	87.5174	91.632	80.1174
ENSMUSG00000031805	Jak3	5.72582e-07	7.54294e-06	2.70933	2.70933	30.6212	11.3021	34.2035	23.5263	27.9851	36.7695	10.8094	10.7731	12.2927	11.3313
ENSMUSG00000030796	Tead2	5.77347e-07	7.59967e-06	5.28566	5.28566	11.8273	2.23762	15.5305	10.1464	8.2385	13.3871	2.36755	2.66559	1.7108	2.20761
ENSMUSG00000059070	Rpl18	5.85727e-07	7.70385e-06	1.59498	1.59498	143.913	90.2286	149.375	132.407	137.415	156.455	89.9991	90.7799	87.2141	92.9197
ENSMUSG00000003573	Homer3	5.87616e-07	7.72255e-06	3.51828	3.51828	17.5899	4.99956	17.399	16.6693	15.509	20.7843	5.74544	4.99127	4.90854	4.35776
ENSMUSG00000003228	Grk5	5.9145e-07	7.76678e-06	3.00424	3.00424	25.0354	8.33337	26.4335	21.833	19.95	31.9261	7.81891	9.07155	8.6088	7.83257
ENSMUSG00000004263	Atn1	5.97719e-07	7.83738e-06	1.6438	1.6438	123.482	75.1199	124.543	119.8	118.062	131.527	67.7396	74.8664	80.8181	77.0371
ENSMUSG00000027452	Acss1	5.97774e-07	7.83738e-06	0.564704	-1.77084	118.425	209.711	123.145	150.532	107.584	92.4009	208.491	195.552	191.35	243.446
ENSMUSG00000030781	Slc5a2	6.07502e-07	7.95861e-06	0.626332	-1.5966	242.571	387.288	261.118	276.062	239.448	193.608	386.377	352.289	362.251	448.229
ENSMUSG00000071415	Rpl23	6.0813e-07	7.96053e-06	1.65366	1.65366	119.377	72.1896	123.902	112.49	120.895	120.216	77.4045	76.7703	66.5188	68.08
ENSMUSG00000027605	Acss2	6.15062e-07	8.04491e-06	0.662309	-1.50987	175.264	264.626	187.925	182.483	167.999	162.609	238.144	286.797	274.93	258.609
ENSMUSG00000079262	Slco1a6	6.17798e-07	8.07432e-06	0.628939	-1.58998	167.049	265.605	161.834	186.816	182.777	136.76	278.609	249.136	284.537	250.148
ENSMUSG00000042082	Arsb	6.22727e-07	8.13232e-06	0.63257	-1.58085	161.569	255.417	154.957	192.257	161.93	137.114	243.191	251.881	272.856	253.729
ENSMUSG00000055137	Sugct	6.30892e-07	8.23244e-06	0.598827	-1.66993	70.5588	117.828	71.2497	76.3786	71.9381	62.6548	127.593	112.173	115.721	115.841
ENSMUSG00000070473	Cldn3	6.32609e-07	8.24481e-06	2.98767	2.98767	25.1429	8.41555	22.3554	21.2707	23.5307	33.4268	7.97466	9.24602	8.49843	7.94177
ENSMUSG00000043531	Sorcs1	6.32837e-07	8.24481e-06	9.08803	9.08803	7.15048	0.786802	7.56454	3.86304	8.61542	8.56126	1.09037	0.8053	0.689899	0.565439
ENSMUSG00000023019	Gpd1	6.36941e-07	8.2864e-06	0.690873	-1.44744	328.214	475.071	326.002	340.147	357.203	289.493	459.647	488.64	444.691	507.291
ENSMUSG00000078249	Hmga1b	6.3703e-07	8.2864e-06	3.35153	3.35153	23.6536	7.05756	19.031	16.173	27.7829	31.645	6.75714	7.18604	7.15753	7.12825
ENSMUSG00000024190	Dusp1	6.37778e-07	8.28961e-06	2.38111	2.38111	101.148	42.4792	152.959	101.146	73.9848	76.4508	35.6676	45.0915	54.8804	34.2703
ENSMUSG00000053644	Aldh7a1	6.42188e-07	8.34038e-06	0.670499	-1.49143	212.627	317.118	210.804	236.611	215.237	187.835	324.379	307.896	298.147	338.052
ENSMUSG00000040133	Gpr176	6.51605e-07	8.45605e-06	11.6428	11.6428	7.29851	0.626868	7.83925	5.62336	4.28084	11.4513	0.996921	0.472114	0.827859	0.215467
ENSMUSG00000045027	Prss22	6.53852e-07	8.47735e-06	275.386	275.386	2.38124	0.00864692	1.96517	0.855813	2.26162	4.44427	0.0001	0.0278655	0.0001	0.0001
ENSMUSG00000028788	Ptp4a2	6.54271e-07	8.47735e-06	1.55648	1.55648	229.972	147.752	222.28	204.448	225.27	267.924	156.599	144.346	149.304	140.774
ENSMUSG00000024002	Brd4	6.57296e-07	8.50988e-06	1.66279	1.66279	113.867	68.4795	107.232	107.597	113.854	126.809	67.4404	69.1918	71.5174	65.7672
ENSMUSG00000002475	Abhd3	6.70235e-07	8.67061e-06	0.532189	-1.87903	50.8693	95.5851	47.1402	58.2622	57.6687	40.4062	98.4683	91.2086	103.831	88.8369
ENSMUSG00000031103	Elf4	6.76092e-07	8.73954e-06	4.13378	4.13378	15.455	3.73872	14.474	11.6867	14.7539	20.9122	4.04969	2.99878	4.1389	3.76902
ENSMUSG00000044338	Aplnr	6.81601e-07	8.80388e-06	3.37226	3.37226	22.7502	6.74627	23.7711	23.5689	16.6115	27.0468	9.22069	6.21958	5.82201	5.73425
ENSMUSG00000031490	Eif4ebp1	6.82587e-07	8.80974e-06	3.18385	3.18385	21.0743	6.61913	19.9888	17.9701	19.7076	26.6379	6.44829	7.41349	6.15311	6.46112
ENSMUSG00000026737	Pip4k2a	6.96039e-07	8.97635e-06	2.9205	2.9205	27.0002	9.24504	29.7297	21.8086	21.7269	34.7355	8.81573	8.99613	9.90562	9.26089
ENSMUSG00000023944	Hsp90ab1	6.99224e-07	9.0104e-06	1.36417	1.36417	1922.82	1409.51	1832.54	1867.69	1892.33	2098.76	1557.79	1398.33	1357.8	1324.18
ENSMUSG00000056427	Slit3	7.00243e-07	9.01652e-06	4.76908	4.76908	12.5745	2.63666	12.7202	10.9532	9.50388	17.1224	2.55445	2.94324	2.81448	2.23454
ENSMUSG00000029718	Pcolce	7.06404e-07	9.08877e-06	1.67185	1.67185	117.205	70.1048	131.893	108.87	106.104	121.928	71.2417	69.3866	69.4218	70.3717
ENSMUSG00000022836	Mylk	7.21069e-07	9.27025e-06	1.65148	1.65148	158.911	96.2234	175.941	148.133	141.851	169.696	95.5325	88.479	109.761	91.1204
ENSMUSG00000007613	Tgfbr1	7.31529e-07	9.39742e-06	1.93352	1.93352	101.637	52.566	97.8945	77.4302	106.104	125.146	61.0866	47.1181	51.6799	50.396
ENSMUSG00000030103	Bhlhe40	7.33971e-07	9.42147e-06	1.89165	1.89165	204.761	108.245	152.851	188.891	245.907	231.446	139.648	106.648	84.9008	101.814
ENSMUSG00000022425	Enpp2	7.46046e-07	9.56906e-06	0.665947	-1.50162	218.134	327.555	215.186	237.613	234.654	185.07	332.135	317.429	314.695	345.961
ENSMUSG00000006574	Slc4a1	7.5134e-07	9.62719e-06	0.413437	-2.41875	16.1562	39.0778	19.0169	16.0142	17.6346	11.9421	41.4616	40.038	36.6146	38.2009
ENSMUSG00000019979	Apaf1	7.51742e-07	9.62719e-06	3.88466	3.88466	16.2805	4.19098	17.1575	13.3493	13.623	20.994	3.89393	3.88728	5.1046	3.8767
ENSMUSG00000031616	Ednra	7.68856e-07	9.83654e-06	5.44121	5.44121	10.6065	1.9493	10.9242	8.94842	8.05005	14.505	2.11834	2.16581	1.7108	1.8038
ENSMUSG00000026480	Ncf2	7.69279e-07	9.83654e-06	5.24798	5.24798	10.7242	2.04349	11.8067	8.63237	9.78924	12.6683	1.61993	2.47123	1.87635	2.2032
ENSMUSG00000054611	Kdm2a	7.70903e-07	9.8497e-06	1.697	1.697	108.031	63.6604	103.432	99.9444	107.528	121.242	69.2467	59.8633	63.6272	61.918
ENSMUSG00000020260	Pofut2	7.74748e-07	9.89119e-06	1.91798	1.91798	61.9374	32.293	60.9178	56.1355	60.1727	70.5344	31.836	32.8469	32.5862	31.9017
ENSMUSG00000026072	Il1r1	7.75348e-07	9.89122e-06	3.32195	3.32195	22.8033	6.86442	22.5034	16.9433	19.4922	32.2817	5.98103	6.997	7.42234	7.05337
ENSMUSG00000021186	Fbln5	7.87494e-07	1.00384e-05	2.10053	2.10053	113.917	54.2324	130.831	129.065	76.5675	119.178	63.3305	58.8361	56.0951	38.6857
ENSMUSG00000035569	Ankrd11	7.94518e-07	1.01202e-05	1.79389	1.79389	83.9388	46.7914	78.624	79.666	81.9737	95.5107	47.7229	46.0908	50.2824	43.0739
ENSMUSG00000001175	Calm1	7.97946e-07	1.0156e-05	1.47063	1.47063	328.301	223.238	325.623	287.957	333.616	366.039	228.98	219.339	219.264	225.376
ENSMUSG00000022366	Slc22a22	8.2155e-07	1.04484e-05	0.551182	-1.81428	58.5304	106.191	62.0379	65.7436	61.6002	44.7148	114.479	103.095	104.603	102.597
ENSMUSG00000032690	Oas2	8.25232e-07	1.04872e-05	4.64898	4.64898	14.3672	3.0904	15.298	12.5913	10.9577	18.6221	2.89711	2.19358	4.47	2.79987
ENSMUSG00000021612	Slc6a18	8.32937e-07	1.0577e-05	0.74297	-1.34595	491.757	661.881	522.208	484.178	468.398	492.201	629.156	667.653	678.237	672.452
ENSMUSG00000030214	Plbd1	8.35589e-07	1.06025e-05	3.69558	3.69558	22.6457	6.12778	23.581	14.1071	23.0998	29.8008	6.29253	4.55364	8.44324	5.22276
ENSMUSG00000058603	Rpl28-ps1	8.38378e-07	1.06297e-05	1.5636	1.5636	137.823	88.1449	139.226	130.531	138.361	143.18	84.82	89.469	90.6162	87.6667
ENSMUSG00000039062	Anpep	8.3954e-07	1.06363e-05	0.653282	-1.53073	118.444	181.306	124.969	117.503	120.618	110.666	166.091	181.911	189.556	187.646
ENSMUSG00000027009	Itga4	8.44761e-07	1.06943e-05	4.57344	4.57344	13.0324	2.84958	15.1723	10.0552	9.98468	16.9159	2.76943	2.72427	3.02863	2.8754
ENSMUSG00000028082	Sh3d19	8.50046e-07	1.07529e-05	1.66261	1.66261	143.848	86.5194	135.887	123.295	148.212	168.034	86.1308	83.4623	91.4124	85.0716
ENSMUSG00000081051	Gm15427	8.53885e-07	1.07933e-05	1.58737	1.58737	136.528	86.009	136.679	126.126	136.673	146.648	81.3532	88.7834	87.4747	86.4141
ENSMUSG00000001419	Mef2d	8.61785e-07	1.08848e-05	1.69967	1.69967	92.9026	54.6593	87.4314	90.044	92.5519	101.603	55.9279	54.4149	53.9058	54.3924
ENSMUSG00000042507	Mideas	8.65427e-07	1.09204e-05	2.41853	2.41853	35.3975	14.6359	33.3429	28.7274	38.5536	40.9795	14.049	13.9383	15.424	15.1297
ENSMUSG00000032281	Acsbg1	8.65923e-07	1.09204e-05	17.0268	17.0268	4.32942	0.254271	4.28945	3.69189	3.31162	6.02564	0.218155	0.24999	0.41398	0.134705
ENSMUSG00000025162	Csnk1d	8.8418e-07	1.11422e-05	1.58968	1.58968	149.01	93.7362	147.293	132.118	152.195	164.457	91.7072	95.4601	95.8648	91.9095
ENSMUSG00000001911	Nfix	8.85539e-07	1.11508e-05	1.95928	1.95928	59.1495	30.1894	64.0925	58.2537	54.5173	59.7227	27.8799	31.3196	33.7707	27.7818
ENSMUSG00000057103	Nat8f1	8.95863e-07	1.12722e-05	0.612046	-1.63387	200.134	326.992	210.179	248.136	181.654	160.52	337.265	313.55	297.953	359.202
ENSMUSG00000055538	Zcchc24	9.11688e-07	1.14626e-05	3.36473	3.36473	22.2842	6.62286	26.0954	19.3636	15.4538	28.2191	7.10245	6.96924	7.14641	5.27659
ENSMUSG00000015133	Lrrk1	9.20237e-07	1.15613e-05	2.41152	2.41152	40.903	16.9615	46.9505	38.8982	30.5845	47.1682	17.6625	17.4924	18.2384	14.4566
ENSMUSG00000027660	Skil	9.26648e-07	1.1633e-05	2.1153	2.1153	56.5022	26.7112	50.458	47.7979	61.2492	66.5269	28.1293	23.7119	30.2409	24.7673
ENSMUSG00000037946	Fgd3	9.34443e-07	1.1722e-05	2.81984	2.81984	35.9678	12.7553	30.8918	27.7252	33.2499	52.0215	12.4915	14.4104	14.3479	9.77239
ENSMUSG00000026034	Clk1	9.4127e-07	1.17987e-05	1.64784	1.64784	147.197	89.3272	158.071	137.184	131.572	161.952	99.7133	82.3251	84.4043	90.885
ENSMUSG00000059326	Csf2ra	9.62915e-07	1.20609e-05	3.05991	3.05991	23.9134	7.81506	23.4542	17.8723	23.9076	30.4276	6.97784	8.32976	7.09123	8.85708
ENSMUSG00000018001	Cyth3	9.65007e-07	1.20779e-05	2.27208	2.27208	41.7365	18.3693	43.4218	40.1697	34.0306	49.3224	19.8431	18.603	18.2384	16.7987
ENSMUSG00000039988	Ankrd13c	9.67885e-07	1.21048e-05	0.706776	-1.41488	252.375	357.08	254.288	270.489	247.523	237.178	365.653	338.691	367.87	356.113
ENSMUSG00000038884	Shfl	9.73197e-07	1.2162e-05	3.27084	3.27084	24.5221	7.49718	27.9645	18.8492	20.1512	31.1221	6.8323	9.37653	8.21985	5.55924
ENSMUSG00000007880	Arid1a	9.81239e-07	1.22474e-05	1.6303	1.6303	111.472	68.3753	108.033	109.438	107.18	121.25	69.0306	65.8862	69.56	69.0253
ENSMUSG00000039585	Myo9a	9.81512e-07	1.22474e-05	2.14648	2.14648	53.9115	25.1163	58.149	43.1765	49.2958	65.0269	27.0388	22.8511	24.143	26.4366
ENSMUSG00000033295	Ptprf	9.84262e-07	1.22725e-05	1.4844	1.4844	249.332	167.969	249.279	230.088	239.37	278.61	168.993	161.816	167.236	173.829
ENSMUSG00000030795	Fus	9.89084e-07	1.23233e-05	1.57601	1.57601	182.721	115.94	185.863	153.773	185.327	205.941	114.759	113.989	120.494	114.514
ENSMUSG00000032966	Fkbp1a	9.95015e-07	1.23866e-05	1.56446	1.56446	190.33	121.659	185.532	167.755	188.385	219.678	122.11	117.058	124.436	123.029
ENSMUSG00000027171	Prrg4	9.95658e-07	1.23866e-05	6.08148	6.08148	9.24583	1.52032	7.18422	7.40813	9.66542	12.7328	1.49533	1.5272	1.79358	1.26538
ENSMUSG00000058922	Gm10052	1.0115e-06	1.25742e-05	1.82879	1.82879	94.2742	51.5502	97.6218	74.8255	94.2141	110.447	53.8443	49.2452	49.6469	53.4683
ENSMUSG00000041571	Selenow	1.01448e-06	1.2598e-05	1.96284	1.96284	61.9654	31.5692	69.5171	59.7044	51.9344	66.69	29.126	32.2914	32.062	32.7898
ENSMUSG00000021306	Gpr137b	1.01494e-06	1.2598e-05	0.645856	-1.54833	120.86	187.131	129.829	129.562	115.817	108.19	181.398	183.556	201.247	182.32
ENSMUSG00000038085	Cnbd2	1.01583e-06	1.25997e-05	2.15074	2.15074	98.8067	45.9408	67.4169	93.6358	99.1035	135.114	45.6218	56.9234	38.5586	42.6608
ENSMUSG00000029545	Acads	1.01775e-06	1.26141e-05	0.62826	-1.5917	136.541	217.333	129.489	157.381	144.121	115.167	209.118	231.641	226.38	202.187
ENSMUSG00000057789	Bak1	1.02882e-06	1.27416e-05	2.34403	2.34403	38.711	16.5147	40.1046	30.9959	36.8265	46.9229	16.5716	17.1036	15.6209	16.7629
ENSMUSG00000056973	Ces1d	1.04784e-06	1.29675e-05	0.563218	-1.77551	185.173	328.777	202.593	242.07	172.414	123.564	356.489	322.021	324.81	311.8
ENSMUSG00000024270	Slc39a6	1.05421e-06	1.30365e-05	3.19098	3.19098	19.2179	6.02255	19.8832	16.9432	17.6346	22.4118	5.98102	5.85862	6.70495	5.54581
ENSMUSG00000026305	Lrrfip1	1.08899e-06	1.34566e-05	2.00678	2.00678	62.8117	31.2997	59.1433	51.9545	64.3457	75.8242	30.8391	29.4594	30.627	34.2704
ENSMUSG00000115483	Gm9732	1.09429e-06	1.35121e-05	9.67131	9.67131	5.61635	0.580722	5.68199	5.30314	5.48274	5.99778	0.623113	0.444348	0.717491	0.538518
ENSMUSG00000071646	Mta2	1.10796e-06	1.36706e-05	1.70993	1.70993	92.3286	53.9956	87.2237	88.7744	92.3456	100.989	53.8907	52.7269	58.0812	51.2845
ENSMUSG00000031150	Ccdc120	1.1099e-06	1.36843e-05	3.13158	3.13158	19.9759	6.37885	18.5943	17.1388	22.9654	21.2122	6.23023	6.24734	5.79441	7.24183
ENSMUSG00000026604	Ptpn14	1.112e-06	1.37e-05	2.20457	2.20457	48.1947	21.8613	58.2338	45.035	38.096	51.3943	21.9925	21.0186	20.4734	23.9597
ENSMUSG00000081094	Rpl19-ps11	1.11332e-06	1.3706e-05	1.43278	1.43278	306.795	214.125	322.444	280.852	309.494	314.382	230.116	211.204	208.022	207.184
ENSMUSG00000021939	Ctsb	1.12545e-06	1.38451e-05	1.41386	1.41386	806.069	570.118	826.973	715.771	756.506	925.045	560.566	560.027	568.118	591.751
ENSMUSG00000052310	Slc39a1	1.12897e-06	1.38781e-05	1.69798	1.69798	114.472	67.4164	115.543	99.6364	108.474	134.246	67.1806	68.21	68.6263	65.649
ENSMUSG00000025650	Col7a1	1.13579e-06	1.39516e-05	4.37553	4.37553	15.4008	3.51975	14.7698	12.1267	12.6269	22.0847	3.23977	4.47035	3.94575	2.42298
ENSMUSG00000037306	Man1c1	1.15195e-06	1.41395e-05	4.00333	4.00333	16.4779	4.11604	17.4533	12.958	12.6269	22.8753	4.42349	4.80353	3.20077	4.03823
ENSMUSG00000042688	Mapk6	1.15638e-06	1.41835e-05	1.99044	1.99044	58.3797	29.3301	53.6908	50.4874	60.7915	68.5707	30.4034	28.7929	30.1032	28.0248
ENSMUSG00000070327	Rnf213	1.16111e-06	1.42309e-05	2.06104	2.06104	78.2983	37.9898	84.8261	62.8084	71.6616	93.8989	39.4037	34.5629	46.9869	31.0109
ENSMUSG00000032637	Atxn2l	1.17845e-06	1.44327e-05	1.62473	1.62473	127.059	78.2035	126.27	119.089	125.996	136.894	70.7428	84.3791	81.9219	75.7552
ENSMUSG00000033326	Kdm4a	1.18139e-06	1.4458e-05	1.8437	1.8437	79.1374	42.9232	79.1525	66.012	78.4804	92.9196	41.8355	43.0923	44.1198	42.6426
ENSMUSG00000026360	Rgs2	1.19005e-06	1.45533e-05	2.496	2.496	40.6991	16.3057	42.5978	28.4098	51.9613	39.8341	18.8462	14.577	16.0586	15.7488
ENSMUSG00000037211	Spry1	1.19394e-06	1.45901e-05	2.72276	2.72276	31.1554	11.4426	31.5627	30.6821	21.667	40.7106	11.2327	11.9115	11.0093	11.6161
ENSMUSG00000029328	Hnrnpdl	1.20783e-06	1.47489e-05	1.62103	1.62103	117.883	72.7209	122.975	108.48	113.184	126.891	75.0732	70.3024	72.1806	73.3326
ENSMUSG00000042292	Mrtfa	1.22309e-06	1.49242e-05	2.44058	2.44058	32.0166	13.1184	32.4767	30.6593	29.0231	35.9081	13.9556	14.2438	13.1339	11.1454
ENSMUSG00000025154	Arhgap19	1.23614e-06	1.50723e-05	5.70192	5.70192	11.0674	1.94099	11.8328	7.09029	9.18081	16.1682	2.49215	1.91592	2.01431	1.34615
ENSMUSG00000084106	Gm6136	1.24206e-06	1.51334e-05	1.43038	1.43038	321.503	224.769	338.866	293.507	316.434	337.2	232.624	225.84	220.982	219.642
ENSMUSG00000004846	Plod3	1.2538e-06	1.52652e-05	1.93584	1.93584	58.6959	30.3206	60.3452	54.2329	54.3102	65.8969	30.6106	29.8592	32.5104	28.3041
ENSMUSG00000049037	Clec4a1	1.26599e-06	1.54022e-05	8.10799	8.10799	10.951	1.35065	12.8893	7.79931	9.04619	14.0688	0.778866	0.749769	3.06281	0.807727
ENSMUSG00000066842	Hmcn1	1.29514e-06	1.57453e-05	7.03048	7.03048	7.90915	1.12498	9.5085	7.89711	4.68468	9.54282	1.15267	1.27731	0.993411	1.07694
ENSMUSG00000106037	Gm4332	1.30409e-06	1.58425e-05	1.80636	1.80636	68.4405	37.8886	70.5736	64.6238	66.624	71.9396	35.8095	39.5478	37.4905	38.6999
ENSMUSG00000055312	Them7	1.30676e-06	1.58633e-05	0.614428	-1.62753	86.7324	141.16	84.5836	78.9458	102.658	80.7592	141.081	139.245	140.5	143.811
ENSMUSG00000099757	BE692007	1.32997e-06	1.61332e-05	12.193	12.193	6.43261	0.527566	6.59448	2.84864	6.68889	9.60122	0.406175	0.377247	1.0324	0.29344
ENSMUSG00000021036	Sptlc2	1.33726e-06	1.62097e-05	1.57364	1.57364	164.031	104.236	154.29	149.749	164.096	188.022	104.261	99.5109	105.703	107.468
ENSMUSG00000033732	Sf3b3	1.35235e-06	1.63807e-05	1.83703	1.83703	77.0936	41.9664	78.666	67.5284	71.7767	90.411	42.6765	42.0926	39.5394	43.5583
ENSMUSG00000061742	Slc22a12	1.36174e-06	1.64824e-05	0.670601	-1.4912	944.499	1408.44	820.175	1030.88	1080.84	846.146	1207.37	1563.56	1532.01	1330.78
ENSMUSG00000031983	2310022B05Rik	1.36579e-06	1.65193e-05	1.86015	1.86015	72.1331	38.7782	81.0328	71.3177	60.0382	76.1236	37.4432	40.1213	39.2635	38.2816
ENSMUSG00000032220	Myo1e	1.3698e-06	1.65556e-05	1.92634	1.92634	64.6373	33.5545	64.4878	55.8422	62.3796	75.8506	31.4622	36.0118	34.4068	32.3321
ENSMUSG00000029193	Cckar	1.3728e-06	1.65798e-05	0.619165	-1.61508	76.3482	123.308	77.2308	80.7573	79.4201	67.9722	127.778	125.107	124.386	115.971
ENSMUSG00000020889	Nr1d1	1.40066e-06	1.6904e-05	0.53254	-1.87779	56.4539	106.009	58.8126	68.7595	44.8045	53.4156	117.675	111.933	86.1822	108.256
ENSMUSG00000020828	Pld2	1.41129e-06	1.70199e-05	3.09119	3.09119	21.1765	6.8506	22.5666	16.6498	20.3808	25.1108	6.82209	5.8031	7.61548	7.16107
ENSMUSG00000004609	Cd33	1.41286e-06	1.70202e-05	6.95041	6.95041	9.55502	1.37474	10.248	5.47667	10.4193	12.0784	1.99374	1.55497	0.689899	1.26538
ENSMUSG00000028692	Akr1a1	1.41338e-06	1.70202e-05	0.723635	-1.38191	1097.55	1516.72	1077.78	1247.08	1114.94	950.364	1534.64	1492.81	1502.98	1536.44
ENSMUSG00000040158	Tax1bp3	1.41925e-06	1.70785e-05	1.89301	1.89301	68.2801	36.0696	69.7855	61.9136	64.2478	77.178	41.2439	35.757	33.346	33.947
ENSMUSG00000026566	Mpzl1	1.43477e-06	1.72527e-05	2.20666	2.20666	40.3724	18.2957	44.0771	39.8522	33.5189	44.0328	18.0674	17.4647	18.266	19.3831
ENSMUSG00000070942	Il1rl2	1.45732e-06	1.75112e-05	7.31747	7.31747	7.62402	1.04189	7.43778	5.23217	6.59621	11.2332	1.18382	0.833065	1.021	1.13078
ENSMUSG00000115009	G930009F23Rik	1.46003e-06	1.75309e-05	47.0369	47.0369	3.05623	0.0649752	2.78923	1.49149	3.36546	4.5806	0.124703	0.0833965	0.0001	0.0539418
ENSMUSG00000030789	Itgax	1.46887e-06	1.76217e-05	5.51418	5.51418	13.0005	2.35765	13.5654	6.50352	14.2154	17.7223	2.67906	1.63827	3.33873	1.77688
ENSMUSG00000034457	Eda2r	1.47027e-06	1.76217e-05	13.3166	13.3166	4.51861	0.339321	4.14154	3.74079	4.55007	5.64393	0.342757	0.222224	0.469164	0.323151
ENSMUSG00000064225	Paqr9	1.47078e-06	1.76217e-05	0.615436	-1.62486	83.5759	135.799	82.2795	94.2752	85.2111	72.5246	131.487	144.02	136.663	131.024
ENSMUSG00000028262	Clca3a2	1.47494e-06	1.76587e-05	18.4139	18.4139	4.8082	0.261118	5.7474	1.69159	4.83665	6.95809	0.529661	0.138928	0.13806	0.242388
ENSMUSG00000096942	Rps19-ps6	1.49454e-06	1.78804e-05	1.74417	1.74417	81.7342	46.8615	82.658	75.283	80.2975	88.7044	50.2324	47.0688	45.7039	44.4516
ENSMUSG00000079227	Ccr5	1.50354e-06	1.79752e-05	5.35729	5.35729	14.4876	2.70428	14.9811	7.97046	11.0923	23.9114	1.96259	2.88771	3.89057	2.07301
ENSMUSG00000034675	Dbn1	1.52923e-06	1.8269e-05	2.15738	2.15738	43.0269	19.944	45.5769	41.4409	37.0995	47.9861	19.8119	18.7418	18.9834	22.2368
ENSMUSG00000025393	Atp5b	1.54356e-06	1.8427e-05	0.751113	-1.33136	2128.27	2833.48	2149.41	2335.39	2128.56	1899.65	2818.4	2847.46	2830.37	2837.7
ENSMUSG00000069805	Fbp1	1.57004e-06	1.87296e-05	0.641176	-1.55963	680.326	1061.06	695.501	872.61	642.171	510.97	1052.94	1047.88	1028.91	1114.5
ENSMUSG00000022216	Psme1	1.58088e-06	1.88453e-05	1.98325	1.98325	60.9794	30.7472	65.5447	49.5586	58.8541	69.9624	32.833	28.4874	32.0345	29.6399
ENSMUSG00000071178	Serpina1b	1.58232e-06	1.88488e-05	2.96193	2.96193	25.4965	8.60807	22.8514	18.6821	26.4945	33.9715	8.86312	8.59937	9.50025	7.47139
ENSMUSG00000044748	Defb1	1.59256e-06	1.89572e-05	0.635214	-1.57427	142.045	223.617	148.352	143.246	155.641	120.92	211.482	202.466	224.323	256.179
ENSMUSG00000044811	Cd300c2	1.59815e-06	1.90101e-05	7.75576	7.75576	7.31604	0.943303	6.44468	4.88989	6.91929	11.0151	0.778866	0.944127	1.21415	0.834648
ENSMUSG00000024949	Sf1	1.60435e-06	1.90701e-05	1.51429	1.51429	176.102	116.294	167.138	164.124	186.091	187.089	119.4	116.089	117.597	112.098
ENSMUSG00000022602	Arc	1.62166e-06	1.9262e-05	6.94145	6.94145	10.8148	1.558	6.08548	6.28348	18.496	12.4056	1.27728	1.86039	2.09709	0.996174
ENSMUSG00000033220	Rac2	1.64241e-06	1.94884e-05	5.23764	5.23764	14.3928	2.74795	16.1855	9.97527	10.5808	20.8305	1.83799	2.36017	4.63555	2.15377
ENSMUSG00000052698	Tln2	1.64308e-06	1.94884e-05	0.57642	-1.73485	89.4103	155.113	99.1616	109.777	76.7569	71.898	163.883	150.406	153.88	152.292
ENSMUSG00000040857	Erf	1.65825e-06	1.96543e-05	1.93874	1.93874	75.5041	38.9449	66.5802	65.9634	90.7036	78.7957	34.1412	36.012	41.0846	44.5273
ENSMUSG00000019432	Ddx39b	1.66184e-06	1.96828e-05	1.58419	1.58419	154.214	97.3458	159.191	133.221	152.356	172.099	99.7139	96.986	93.5098	99.1772
ENSMUSG00000037742	Eef1a1	1.67559e-06	1.98314e-05	1.31777	1.31777	3922.63	2976.72	4014.81	3557.56	3845.06	4273.1	3009.83	2971.76	2928.37	2996.93
ENSMUSG00000056204	Pgpep1	1.68532e-06	1.99324e-05	0.694322	-1.44025	171.914	247.599	180.07	178.846	165.226	163.48	247.804	239.615	246.204	256.772
ENSMUSG00000032525	Nktr	1.70001e-06	2.00916e-05	1.70914	1.70914	98.5742	57.6748	94.5109	93.2237	97.3387	109.24	62.9426	54.1853	61.257	52.329
ENSMUSG00000061288	Taok3	1.74275e-06	2.05821e-05	2.21918	2.21918	44.7879	20.1822	42.3022	37.8473	41.5152	57.5016	20.684	19.8247	18.8454	21.3754
ENSMUSG00000023805	Synj2	1.74901e-06	2.06413e-05	6.90816	6.90816	7.67921	1.11161	8.0928	8.1434	6.32698	8.1523	0.96577	0.749769	1.51766	1.21154
ENSMUSG00000032115	Hyou1	1.75921e-06	2.07399e-05	1.5525	1.5525	216.369	139.368	194.326	236.036	191.987	243.15	140.864	130.333	140.472	145.805
ENSMUSG00000074102	Rbm15b	1.75987e-06	2.07399e-05	2.1347	2.1347	43.9582	20.5922	42.7034	45.6707	39.0383	48.4225	23.8303	19.075	19.1489	20.3254
ENSMUSG00000031647	Mfap3l	1.80349e-06	2.12388e-05	0.659509	-1.51628	104.608	158.614	105.817	106.403	107.503	98.6989	160.644	161.513	163.593	148.715
ENSMUSG00000022961	Son	1.81829e-06	2.13978e-05	1.47077	1.47077	238.96	162.472	241.875	216.862	236.355	260.761	158.993	163.206	170.684	157.003
ENSMUSG00000063590	Slc22a28	1.83113e-06	2.15337e-05	0.608222	-1.64414	105.061	172.735	110.542	104.769	118.353	86.5635	192.4	149.559	176.519	172.48
ENSMUSG00000039191	Rbpj	1.83482e-06	2.15618e-05	2.0755	2.0755	57.4472	27.6787	54.8801	47.2948	54.3456	73.2854	26.6264	26.3965	30.7895	26.9
ENSMUSG00000054855	Rnd1	1.83654e-06	2.15666e-05	6.77095	6.77095	8.01153	1.18322	6.38129	7.13919	7.18852	11.3423	0.810017	1.19402	1.35211	1.37307
ENSMUSG00000029093	Sorcs2	1.85135e-06	2.17234e-05	14.0788	14.0788	4.32804	0.307416	4.03589	3.5941	3.93084	5.75299	0.436209	0.333286	0.193244	0.269309
ENSMUSG00000067629	Syngap1	1.85251e-06	2.17234e-05	2.62273	2.62273	26.7068	10.1828	28.3986	23.3489	23.2615	31.8182	10.1241	10.5232	9.98839	10.0954
ENSMUSG00000034810	Scn7a	1.85955e-06	2.179e-05	5.27425	5.27425	10.5958	2.00897	11.8962	10.0486	7.43082	13.0054	2.18065	2.16581	2.34542	1.34615
ENSMUSG00000032418	Me1	1.86083e-06	2.179e-05	0.690558	-1.4481	410.017	593.746	391.818	447.583	446.644	354.02	598.54	607.709	636.031	532.715
ENSMUSG00000044583	Tlr7	1.87754e-06	2.19701e-05	6.58865	6.58865	8.55228	1.29803	10.3748	5.10993	7.00006	11.724	1.43303	1.22178	1.43488	1.10386
ENSMUSG00000026976	Pax8	1.91351e-06	2.23726e-05	1.83617	1.83617	104.962	57.1636	113.809	80.3572	98.8296	126.856	52.828	62.7201	55.5419	57.5563
ENSMUSG00000000693	Loxl3	1.91464e-06	2.23726e-05	4.54277	4.54277	11.9579	2.63229	14.078	10.6152	8.33076	14.8041	2.57774	2.67586	2.64695	2.62825
ENSMUSG00000026189	Pecr	1.91989e-06	2.24182e-05	0.644983	-1.55043	270.593	419.535	277.174	309.958	291.06	204.146	445.518	407.789	406.604	418.242
ENSMUSG00000038366	Lasp1	1.93478e-06	2.25761e-05	1.54891	1.54891	234.985	151.71	229.236	200.307	235.278	275.154	142.292	159.706	157.521	147.31
ENSMUSG00000030630	Fah	1.95591e-06	2.28012e-05	0.663466	-1.50724	192.998	290.893	179.012	225.395	197.695	169.887	275.403	306.504	294.571	287.085
ENSMUSG00000027339	Rassf2	1.95683e-06	2.28012e-05	3.23988	3.23988	21.9697	6.78101	21.9537	14.2783	22.3998	29.2552	6.6352	6.55275	6.2083	7.72639
ENSMUSG00000102976	Zc3h11a	2.00327e-06	2.33259e-05	1.80447	1.80447	100.339	55.6061	98.126	88.3059	95.2454	119.696	63.7891	49.3112	59.5797	49.7628
ENSMUSG00000024737	Slc15a3	2.02047e-06	2.35096e-05	5.38057	5.38057	12.1974	2.26694	12.4599	9.52631	9.52312	17.2827	2.20416	1.80701	3.61028	1.44675
ENSMUSG00000007872	Id3	2.03068e-06	2.36118e-05	2.3127	2.3127	65.5642	28.3496	75.3902	75.3758	39.8189	71.6525	31.3999	32.8466	22.1841	26.9749
ENSMUSG00000039316	Rftn1	2.04252e-06	2.37328e-05	4.29185	4.29185	13.3481	3.11011	13.6076	11.6867	9.3962	18.7038	3.11516	3.35973	2.86967	3.09601
ENSMUSG00000041605	Inava	2.06758e-06	2.40071e-05	2.83451	2.83451	33.8224	11.9323	26.1307	24.5444	42.1062	42.5301	9.5945	11.3007	15.3964	11.4308
ENSMUSG00000020661	Dnmt3a	2.09587e-06	2.43185e-05	1.73899	1.73899	77.4282	44.5249	75.9834	75.5235	73.3104	84.9031	43.6733	42.7315	45.3335	46.3575
ENSMUSG00000039634	Zfp189	2.11384e-06	2.45099e-05	3.52308	3.52308	21.358	6.0623	15.9318	14.5471	29.7497	25.22	7.2582	6.38618	5.68404	4.92662
ENSMUSG00000054520	Sh3bp2	2.12107e-06	2.45765e-05	2.88755	2.88755	36.1057	12.5039	21.8483	30.2676	52.3913	39.943	15.1082	12.3279	11.092	11.4953
ENSMUSG00000040998	Npnt	2.13966e-06	2.47745e-05	1.59588	1.59588	289.578	181.453	343.458	236.71	295.183	282.927	157.716	174.902	207.627	185.542
ENSMUSG00000027239	Mdk	2.14217e-06	2.47862e-05	2.1425	2.1425	51.0917	23.8468	61.3402	46.2336	44.073	52.7022	23.5499	22.5733	28.751	20.5138
ENSMUSG00000025555	Farp1	2.14385e-06	2.47884e-05	1.89521	1.89521	64.6406	34.1074	66.2843	56.575	61.3305	74.3786	37.0694	34.5682	31.0687	33.732
ENSMUSG00000000340	Dbt	2.15252e-06	2.4868e-05	0.635722	-1.57302	88.4344	139.109	91.661	93.9085	87.6879	80.4587	145.037	127.416	139.422	144.565
ENSMUSG00000102204	Gm36958	2.15374e-06	2.4868e-05	0.322971	-3.09625	6.80391	21.0666	6.45484	7.01755	5.53993	8.20587	16.5354	25.32	21.3806	21.0242
ENSMUSG00000028859	Csf3r	2.1554e-06	2.48698e-05	12.1563	12.1563	5.95688	0.490026	6.19113	3.98528	4.87315	8.7794	0.529661	0.277755	0.938227	0.215467
ENSMUSG00000090841	Myl6	2.16258e-06	2.49352e-05	1.42873	1.42873	239.711	167.779	244.773	231.13	236.494	246.446	175.286	168.106	161.472	166.266
ENSMUSG00000109325	Krt8-ps	2.16667e-06	2.4965e-05	2.19253	2.19253	45.7497	20.8662	43.004	36.194	49.7847	54.033	22.8218	22.1961	19.3075	19.1465
ENSMUSG00000042207	Kdm5b	2.18767e-06	2.51894e-05	2.08435	2.08435	45.6973	21.924	42.8722	40.8057	47.9767	51.1486	24.1106	20.9076	22.8187	19.8677
ENSMUSG00000074622	Mafb	2.19654e-06	2.52739e-05	2.90554	2.90554	25.9637	8.93592	22.0385	19.6326	27.2461	34.9537	9.09609	8.57964	7.8914	10.1762
ENSMUSG00000034269	Setd5	2.23565e-06	2.57061e-05	1.78556	1.78556	73.041	40.9065	73.7438	67.6007	68.9494	81.8756	39.2188	39.6768	43.3746	41.3505
ENSMUSG00000039158	Akna	2.25471e-06	2.59073e-05	4.43885	4.43885	12.6921	2.85932	13.2485	9.26625	12.1154	16.1409	2.02489	3.08207	3.25595	3.06908
ENSMUSG00000002289	Angptl4	2.28264e-06	2.62099e-05	1.94667	1.94667	99.8853	51.3109	121.052	69.094	97.1918	112.192	51.9589	51.8939	56.8669	44.5273
ENSMUSG00000066571	Garre1	2.28726e-06	2.62449e-05	2.29509	2.29509	41.4668	18.0676	33.6173	40.3257	42.7075	49.2368	20.0785	14.8671	20.397	16.9345
ENSMUSG00000027405	Nop56	2.28922e-06	2.62491e-05	2.0625	2.0625	48.9203	23.719	45.012	41.0517	52.6051	57.0322	24.1849	24.2053	23.1069	23.3807
ENSMUSG00000024013	Fgd2	2.30704e-06	2.64351e-05	4.52453	4.52453	12.7802	2.82465	13.988	9.68189	11.0654	16.3863	2.5233	2.13804	3.83539	2.79988
ENSMUSG00000046598	Bdh1	2.31199e-06	2.64734e-05	0.592775	-1.68698	101.816	171.761	102.163	122.196	101.958	80.9212	163.166	193.103	179.178	151.593
ENSMUSG00000057738	Sptan1	2.32303e-06	2.65815e-05	1.44664	1.44664	290.212	200.611	293.218	271.923	272.693	323.024	198.425	199.804	213.314	190.899
ENSMUSG00000107092	Gm7993	2.3423e-06	2.67835e-05	0.510175	-1.96011	64.8605	127.134	54.2822	60.1555	92.9046	52.1256	149.155	122.236	129.257	107.905
ENSMUSG00000030095	Tmem43	2.34843e-06	2.68351e-05	2.23233	2.23233	40.5666	18.1723	41.6469	34.742	36.6691	49.2132	16.4476	19.5748	17.4658	19.1947
ENSMUSG00000042079	Hnrnpf	2.35116e-06	2.68476e-05	1.47943	1.47943	387.404	261.86	359.926	332.481	415.686	441.584	276.481	247.054	264.17	259.751
ENSMUSG00000057193	Slc44a2	2.37483e-06	2.70992e-05	1.90275	1.90275	60.5058	31.7991	64.2986	56.7949	53.2811	67.6442	33.0196	30.0145	30.3789	33.7857
ENSMUSG00000032135	Mcam	2.38049e-06	2.71451e-05	2.46139	2.46139	33.915	13.7788	32.9206	29.6324	28.6191	44.4962	14.7656	12.4946	14.1824	13.6759
ENSMUSG00000025887	Casp12	2.39199e-06	2.72574e-05	6.082	6.082	8.40996	1.38276	9.52963	6.57687	6.32698	11.206	1.30843	1.27731	1.51766	1.42691
ENSMUSG00000028656	Cap1	2.39374e-06	2.72587e-05	1.55748	1.55748	177.446	113.932	178.083	152.089	177.968	201.666	115.689	109.282	118.121	112.639
ENSMUSG00000042625	Safb2	2.40819e-06	2.74043e-05	1.59507	1.59507	104.364	65.4289	104.214	105.737	102.237	105.266	66.2853	64.413	64.2773	66.7415
ENSMUSG00000056529	Ptafr	2.4213e-06	2.75346e-05	9.83528	9.83528	5.28167	0.537013	5.81079	4.27867	4.71161	6.32555	0.49851	0.583176	0.662307	0.403914
ENSMUSG00000020839	Tmigd1	2.45759e-06	2.79281e-05	0.658271	-1.51913	196.056	297.835	180.967	212.531	205.177	185.563	306.457	330.467	308.016	246.416
ENSMUSG00000038286	Bphl	2.4726e-06	2.80794e-05	0.653742	-1.52966	153.708	235.12	157.335	173.536	157.581	126.347	233.158	242.452	232.281	232.587
ENSMUSG00000030972	Acsm5	2.50191e-06	2.83927e-05	0.559136	-1.78847	54.5865	97.6265	53.0568	67.2841	53.6842	44.3052	102.765	94.7637	99.1098	93.874
ENSMUSG00000074305	Peak1	2.51576e-06	2.85303e-05	2.3134	2.3134	38.438	16.6154	38.3084	31.8326	34.5153	49.1042	17.7871	15.7709	17.0243	15.8834
ENSMUSG00000044783	Hjurp	2.5397e-06	2.87821e-05	1.96045	1.96045	62.8025	32.0348	67.3836	54.3744	58.1532	71.2978	37.9415	31.4862	29.3579	29.3708
ENSMUSG00000040213	Kyat3	2.58727e-06	2.9288e-05	0.463503	-2.15748	19.4121	41.8812	19.0381	22.5419	20.0846	15.9772	39.655	42.7038	40.3118	44.85
ENSMUSG00000033763	Mtss2	2.58788e-06	2.9288e-05	2.83965	2.83965	25.087	8.83454	27.0463	26.6006	17.9038	28.7918	10.3733	8.99613	8.22251	7.75332
ENSMUSG00000040966	Slc22a2	2.59053e-06	2.92979e-05	0.681473	-1.46741	234.478	344.075	223.845	254.381	256.314	203.372	329.035	360.631	360.409	326.217
ENSMUSG00000031537	Ikbkb	2.59797e-06	2.93621e-05	1.70586	1.70586	99.3489	58.2399	94.323	86.2322	100.745	116.122	58.0336	57.197	59.9023	57.8262
ENSMUSG00000026123	Plekhb2	2.60397e-06	2.94098e-05	0.727084	-1.37536	283.794	390.319	272.999	304.217	281.856	276.109	403.711	389.102	389.347	379.129
ENSMUSG00000054693	Adam10	2.62798e-06	2.96607e-05	1.68555	1.68555	121.973	72.364	118.179	109.678	111.353	148.702	77.5341	70.3857	72.9533	68.5945
ENSMUSG00000000318	Clec10a	2.66119e-06	3.00151e-05	7.78201	7.78201	6.68689	0.859276	8.93799	4.25421	6.30006	7.25255	0.996921	0.944128	0.689899	0.807727
ENSMUSG00000032666	1700025G04Rik	2.66518e-06	3.00395e-05	3.75389	3.75389	14.3711	3.82832	14.6853	10.7332	14.5654	17.5041	3.70703	4.16493	3.75261	3.68826
ENSMUSG00000043832	Clec4a3	2.77988e-06	3.1311e-05	12.674	12.674	6.68991	0.527847	6.76163	4.42536	5.97699	9.59735	0.654264	0.166693	1.10378	0.188546
ENSMUSG00000020823	Sec14l1	2.78688e-06	3.13683e-05	1.74106	1.74106	89.6136	51.4708	96.9228	98.0654	76.0838	87.3569	51.3051	47.7289	55.2946	51.5539
ENSMUSG00000025083	Afap1l2	2.78876e-06	3.13683e-05	2.76594	2.76594	27.9715	10.1128	28.2932	22.5666	22.5884	38.4437	9.3453	10.4122	9.46417	11.2261
ENSMUSG00000066595	Flvcr1	2.82184e-06	3.17188e-05	2.285	2.285	37.4443	16.387	34.3634	39.8433	36.908	38.6679	19.5252	14.1273	17.9625	13.9451
ENSMUSG00000048779	P2ry6	2.82881e-06	3.17756e-05	4.17156	4.17156	12.2876	2.94555	12.5723	10.2931	10.4731	15.8137	3.11516	2.99878	2.86967	2.79987
ENSMUSG00000038886	Man2a2	2.84039e-06	3.18841e-05	1.92946	1.92946	58.3396	30.2362	58.5705	53.9487	52.3682	68.4769	31.3343	30.6385	31.5629	27.4142
ENSMUSG00000031661	Nkd1	2.86725e-06	3.21637e-05	4.96685	4.96685	12.636	2.54408	15.9108	11.8334	8.53466	14.2596	2.24295	3.60962	2.86967	1.45383
ENSMUSG00000020334	Slc22a4	2.87021e-06	3.21751e-05	0.49302	-2.02832	23.0852	46.8241	25.6728	24.8647	20.3269	21.4576	47.8475	48.1733	43.7885	47.4886
ENSMUSG00000062825	Actg1	2.87854e-06	3.22467e-05	1.44483	1.44483	809.782	560.468	819.032	699.149	770.807	950.169	591.743	510.363	602.968	536.814
ENSMUSG00000020099	Unc5b	2.88402e-06	3.22862e-05	2.80074	2.80074	27.0574	9.66081	26.0951	20.8793	23.6117	37.653	9.7191	9.63473	10.5678	8.72245
ENSMUSG00000008683	Rps15a	2.89228e-06	3.23567e-05	1.74344	1.74344	72.9632	41.8502	74.2614	71.2729	67.409	78.909	42.5615	41.045	41.3955	42.4007
ENSMUSG00000028965	Tnfrsf9	2.90209e-06	3.24446e-05	66.5736	66.5736	2.3997	0.0360458	2.11308	1.71153	2.53085	3.24462	0.0624013	0.055631	0.027692	0.0001
ENSMUSG00000081400	Gm13680	2.9159e-06	3.25769e-05	1.80165	1.80165	71.5428	39.7097	73.8234	62.7008	68.306	81.3464	41.2014	39.939	38.6038	39.0992
ENSMUSG00000047746	Fbxo40	2.94204e-06	3.28469e-05	0.485269	-2.06071	23.4254	48.2732	24.8698	23.8378	25.9807	19.0037	51.7102	43.0368	49.0313	49.319
ENSMUSG00000020358	Hnrnpab	2.95328e-06	3.29501e-05	1.44139	1.44139	259.796	180.24	243.646	238.178	275.096	282.312	185.088	174.047	178.136	183.695
ENSMUSG00000027646	Src	2.99609e-06	3.34052e-05	1.84529	1.84529	65.3127	35.3944	60.685	59.8267	67.2533	73.5053	35.0758	38.8998	34.4899	33.1129
ENSMUSG00000050069	Grem2	3.03633e-06	3.38311e-05	3.75111	3.75111	22.9792	6.12597	25.0389	28.1897	17.7961	20.885	6.04332	7.08031	8.63639	2.74603
ENSMUSG00000063683	Glyat	3.05211e-06	3.3984e-05	0.711972	-1.40455	393.896	553.247	378.328	426.793	421.505	348.957	597.3	535.664	540.059	539.993
ENSMUSG00000089929	Bcl2a1b	3.05755e-06	3.40217e-05	9.01233	9.01233	6.62931	0.735582	6.69938	4.60654	5.52082	9.69251	0.654264	0.416583	1.24174	0.628942
ENSMUSG00000025407	Gli1	3.08323e-06	3.42844e-05	9.79651	9.79651	5.10611	0.521217	4.85995	5.52486	3.79623	6.24375	0.46736	0.499879	0.524347	0.59236
ENSMUSG00000050212	Eva1b	3.10223e-06	3.44725e-05	2.45504	2.45504	28.9	11.7717	30.4694	30.5368	23.3153	31.2729	11.3389	11.9115	12.582	11.253
ENSMUSG00000031897	Psmb10	3.10782e-06	3.45114e-05	2.96681	2.96681	23.0689	7.77565	23.5597	17.7989	20.0308	30.8912	7.47626	7.52455	8.93991	7.16106
ENSMUSG00000060188	Cxcl17	3.11419e-06	3.4559e-05	336.033	336.033	1.76237	0.00524463	2.32438	1.17365	1.6424	1.90864	0.0001	0.0001	0.0001	0.0001
ENSMUSG00000026177	Slc11a1	3.13304e-06	3.47449e-05	5.61088	5.61088	9.53102	1.69867	10.7974	6.55241	8.6962	12.0784	1.24613	1.66603	2.31783	1.56151
ENSMUSG00000027111	Itga6	3.137e-06	3.47655e-05	1.80161	1.80161	130.547	72.4614	123.715	109.201	138.393	150.904	55.7811	69.1162	88.0197	76.9016
ENSMUSG00000042428	Mgat3	3.19159e-06	3.53467e-05	0.656956	-1.52217	110.838	168.715	122.912	114.152	99.9379	106.306	166.376	164.872	171.07	172.536
ENSMUSG00000027843	Ptpn22	3.19684e-06	3.53812e-05	5.30683	5.30683	9.85256	1.85658	9.04367	7.33477	10.9308	12.1057	1.37073	2.08251	1.57284	2.39606
ENSMUSG00000022613	Miox	3.20598e-06	3.54586e-05	0.640432	-1.56145	859.5	1342.06	866.805	1044.82	932.264	594.072	1405.32	1273.33	1286.9	1402.72
ENSMUSG00000029752	Asns	3.22234e-06	3.56158e-05	4.33	4.33	12.3793	2.85896	11.6003	9.65745	11.4424	16.8224	2.61675	3.52632	2.84207	2.4499
ENSMUSG00000041515	Irf8	3.22801e-06	3.56448e-05	2.61311	2.61311	30.0687	11.5069	31.8849	23.0799	26.7885	38.5254	9.6568	12.4668	11.8095	12.0876
ENSMUSG00000027555	Car13	3.22928e-06	3.56448e-05	6.56029	6.56029	7.69131	1.1724	6.38129	6.21013	9.15388	9.02477	1.24613	0.860831	1.021	1.56151
ENSMUSG00000040613	Apobec1	3.2472e-06	3.58188e-05	4.13874	4.13874	14.65	3.53972	15.8052	9.26625	13.2193	20.3124	2.74136	4.16493	3.58706	3.66135
ENSMUSG00000032911	Cspg4	3.29869e-06	3.63625e-05	2.18744	2.18744	52.1711	23.8503	51.5568	35.3288	58.2882	63.5272	23.6746	23.9617	23.5085	24.2559
ENSMUSG00000059248	Septin9	3.31895e-06	3.65615e-05	1.85797	1.85797	85.6092	46.0768	82.8932	67.7727	82.7346	109.059	46.4769	45.0636	45.2783	47.4888
ENSMUSG00000031486	Adgra2	3.42469e-06	3.77012e-05	2.26929	2.26929	37.5841	16.5621	41.267	35.5488	29.346	44.1685	16.3854	15.8543	16.8588	17.1486
ENSMUSG00000022575	Gsdmd	3.45794e-06	3.8042e-05	4.56926	4.56926	11.3579	2.48572	11.3257	8.48389	11.0116	14.6141	2.42985	1.99922	3.0904	2.42298
ENSMUSG00000021577	Sdha	3.48259e-06	3.82877e-05	0.730799	-1.36837	563.004	770.395	567.159	621.49	564.547	498.781	802.267	755.071	741.83	782.425
ENSMUSG00000059714	Flot1	3.57462e-06	3.92734e-05	2.0271	2.0271	54.1901	26.7328	54.5576	46.135	48.623	67.4536	26.3535	28.4321	27.6748	24.4713
ENSMUSG00000020159	Gabrp	3.59345e-06	3.9454e-05	38.6363	38.6363	2.76802	0.0716431	2.51454	1.95602	1.77701	4.82598	0.124703	0.0278655	0.027692	0.107784
ENSMUSG00000002107	Celf2	3.60735e-06	3.95804e-05	3.26899	3.26899	16.8693	5.1604	17.4956	16.1364	14.3231	19.5217	5.94987	4.44258	5.38054	4.87278
ENSMUSG00000032624	Eml4	3.6773e-06	4.03211e-05	2.53018	2.53018	30.2311	11.9482	26.9403	25.0602	31.2038	37.7346	13.1768	13.1888	11.23	10.2031
ENSMUSG00000048546	Tob2	3.69375e-06	4.04747e-05	1.81512	1.81512	96.8138	53.3375	108.671	77.2343	116.576	84.7665	52.8004	52.6158	56.7568	51.1768
ENSMUSG00000047676	Rpsa-ps10	3.74146e-06	4.09703e-05	1.54809	1.54809	162.829	105.181	168.642	138.157	165.319	179.211	106.198	106.435	104.648	103.446
ENSMUSG00000034751	Mast4	3.74467e-06	4.09784e-05	2.28855	2.28855	41.322	18.056	35.287	33.4706	42.2955	54.2573	19.2824	17.4369	16.5553	18.9525
ENSMUSG00000030844	Rgs10	3.75386e-06	4.10392e-05	4.99179	4.99179	9.66851	1.93688	10.5227	7.45703	8.53466	12.1602	1.90029	2.16581	1.93154	1.74996
ENSMUSG00000054889	Dsp	3.75518e-06	4.10392e-05	1.9671	1.9671	55.5207	28.2247	54.2399	45.1811	59.0951	63.5817	28.4717	29.2928	29.2924	25.8441
ENSMUSG00000003541	Ier3	3.76994e-06	4.11732e-05	2.33017	2.33017	50.8168	21.8082	48.4507	57.1373	39.496	58.1833	24.9829	14.6325	20.97	26.6518
ENSMUSG00000034116	Vav1	3.8632e-06	4.2164e-05	6.78556	6.78556	7.99491	1.17822	9.593	5.23217	6.1116	11.0424	1.58878	0.888596	1.29692	0.942332
ENSMUSG00000032244	Fem1b	3.88298e-06	4.23519e-05	1.85828	1.85828	62.8286	33.8102	60.1355	56.3549	65.4227	69.4164	37.0694	30.0146	34.3797	33.7858
ENSMUSG00000032194	Kank2	3.89738e-06	4.24809e-05	2.26189	2.26189	40.0723	17.7163	45.2812	37.3336	30.9884	46.6775	18.6282	19.3527	17.3555	15.5335
ENSMUSG00000004100	Ppan	3.91176e-06	4.26096e-05	2.34455	2.34455	30.3297	12.9362	28.9058	26.2339	33.0345	33.154	12.6161	13.4664	12.3889	13.2721
ENSMUSG00000016494	Cd34	3.94328e-06	4.29247e-05	2.06938	2.06938	42.1343	20.3609	45.5139	43.2011	35.9153	43.8965	21.6498	19.2416	20.4734	20.0832
ENSMUSG00000016262	Sertad4	3.9494e-06	4.29541e-05	6.31374	6.31374	9.5694	1.51565	8.45197	6.45464	9.93463	13.4416	1.74454	1.24955	2.29023	0.780807
ENSMUSG00000038406	Scaf1	3.95117e-06	4.29541e-05	1.59148	1.59148	104.507	65.6664	101.299	100.657	104.491	111.595	64.6681	67.5551	65.6691	64.7712
ENSMUSG00000031934	Panx1	3.98172e-06	4.32577e-05	6.51583	6.51583	7.40574	1.13658	7.0152	5.5989	6.54237	10.4698	1.05922	1.22178	1.24174	1.02309
ENSMUSG00000047747	Rnf150	4.01699e-06	4.36122e-05	4.49091	4.49091	11.1031	2.47234	11.8312	9.67435	8.49047	14.4165	2.36755	2.77665	2.48338	2.26146
ENSMUSG00000031311	Nono	4.05275e-06	4.39717e-05	1.53456	1.53456	190.895	124.397	199.121	162.331	185.94	216.198	127.529	123.179	125.255	121.63
ENSMUSG00000022280	Rnf19a	4.07098e-06	4.41406e-05	1.81578	1.81578	67.7509	37.3123	62.3317	60.0953	74.4405	74.1592	38.4087	36.4839	38.9325	35.428
ENSMUSG00000062980	Cped1	4.10384e-06	4.44677e-05	3.76685	3.76685	17.2011	4.56645	18.1928	16.9677	10.9039	22.739	6.16793	4.63694	3.80779	3.66134
ENSMUSG00000063160	Numbl	4.11435e-06	4.45524e-05	4.87768	4.87768	9.50523	1.94872	9.33947	9.26626	8.31927	11.0969	1.80684	2.30464	1.98672	1.69612
ENSMUSG00000025967	Eef1b2	4.17735e-06	4.5205e-05	1.49416	1.49416	206.743	138.368	214.193	186.251	198.903	227.631	149.679	132.69	132.856	138.264
ENSMUSG00000049295	Zfp219	4.18648e-06	4.52741e-05	1.86953	1.86953	55.9515	29.9281	61.7087	54.0695	50.1306	57.8834	29.4685	30.6534	29.3027	30.2861
ENSMUSG00000026509	Capn2	4.25578e-06	4.59936e-05	1.62913	1.62913	131.975	81.0094	141.464	110.842	126.374	149.22	82.269	86.3099	79.2752	76.1883
ENSMUSG00000019261	Map1s	4.26356e-06	4.60475e-05	2.33071	2.33071	32.7305	14.0432	27.8913	29.8524	37.3959	35.799	13.0522	15.1324	14.9826	13.0029
ENSMUSG00000004098	Col5a3	4.26844e-06	4.60702e-05	3.77116	3.77116	16.3536	4.33648	15.6361	14.7184	12.8154	22.2482	4.36119	5.6365	4.44241	2.90756
ENSMUSG00000020143	Dock2	4.28585e-06	4.6216e-05	5.98105	5.98105	10.0668	1.68312	9.74093	6.08789	9.66542	14.7777	2.05604	1.6938	2.12468	0.861569
ENSMUSG00000029468	P2rx7	4.28754e-06	4.6216e-05	5.29232	5.29232	10.7208	2.02574	11.7271	6.9925	7.88852	16.2772	2.05604	2.27687	2.29023	1.48075
ENSMUSG00000039005	Tlr4	4.31025e-06	4.64306e-05	5.54136	5.54136	8.93231	1.61193	8.938	7.40813	6.4616	12.9236	1.61993	1.55497	1.73839	1.53459
ENSMUSG00000040785	Ttc3	4.33458e-06	4.66623e-05	1.84703	1.84703	61.7612	33.4381	61.9953	57.5281	57.1836	70.3434	36.4464	32.5414	33.3311	31.4434
ENSMUSG00000005514	Por	4.3842e-06	4.71658e-05	0.719006	-1.39081	226.599	315.156	222.031	221.779	245.033	217.57	315.542	320.406	302.898	321.778
ENSMUSG00000039145	Camk1d	4.39013e-06	4.71989e-05	5.17787	5.17787	10.0231	1.93576	10.6495	6.82136	9.07312	13.5507	2.30525	1.99922	2.04191	1.39999
ENSMUSG00000023367	Tmem176a	4.39409e-06	4.72108e-05	1.38074	1.38074	852.279	617.262	841.789	744.097	885.314	937.958	617.065	639.508	644.51	567.97
ENSMUSG00000078429	Ctdsp2	4.40272e-06	4.72729e-05	1.52484	1.52484	218.45	143.261	230.804	192.386	196.543	254.069	141.745	142.364	147.027	141.909
ENSMUSG00000023008	Fmnl3	4.42125e-06	4.7441e-05	2.22828	2.22828	40.4705	18.1622	44.7952	34.8646	33.1424	49.0764	19.2823	18.242	18.7074	16.4218
ENSMUSG00000022971	Ifnar2	4.48105e-06	4.8022e-05	2.19899	2.19899	40.5053	18.4199	42.8726	34.7665	34.4074	49.9764	18.7217	19.3527	18.4316	17.1757
ENSMUSG00000027797	Dclk1	4.4812e-06	4.8022e-05	7.90192	7.90192	7.46407	0.94459	8.32523	6.7969	5.65391	9.0793	1.09037	0.416583	1.57284	0.700044
ENSMUSG00000015652	Steap1	4.49629e-06	4.81525e-05	4.35472	4.35472	11.3901	2.61559	11.22	8.23939	11.8731	14.2324	2.92826	2.499	2.31783	2.71911
ENSMUSG00000053646	Plxnb1	4.51702e-06	4.83432e-05	1.74275	1.74275	75.9333	43.571	80.4412	70.6569	70.7535	81.8765	45.885	42.9534	45.6924	39.7617
ENSMUSG00000090150	Acad11	4.58715e-06	4.9062e-05	0.665938	-1.50164	146.243	219.604	143.746	168.395	146.3	126.509	215.294	226.346	220.785	215.99
ENSMUSG00000053897	Slc39a8	4.67863e-06	5.00081e-05	0.542764	-1.84242	36.3876	67.0413	38.5832	41.3191	32.0652	33.5631	63.4854	72.4961	70.7734	61.407
ENSMUSG00000038943	Prc1	4.73259e-06	5.05522e-05	5.89234	5.89234	9.97933	1.69361	10.5967	7.0736	9.20439	13.0442	2.74035	0.960825	1.81823	1.26247
ENSMUSG00000056608	Chd9	4.77286e-06	5.09495e-05	2.10412	2.10412	1345.39	639.407	1289.65	833.391	1809.62	1448.91	614.664	527.93	714.383	700.644
ENSMUSG00000030921	Trim30a	4.78799e-06	5.1078e-05	3.02106	3.02106	21.6672	7.17206	24.7043	18.1961	16.8242	26.9415	6.78431	6.525	8.92135	6.4564
ENSMUSG00000041301	Cftr	4.85692e-06	5.17801e-05	3.11162	3.11162	20.3133	6.52821	18.3831	16.0143	19.5462	27.3194	7.4451	5.5532	5.82201	7.29566
ENSMUSG00000024965	Fermt3	4.91962e-06	5.24147e-05	4.55274	4.55274	13.1425	2.88672	12.3821	8.94842	12.9231	18.3221	2.461	2.16581	4.38723	2.53067
ENSMUSG00000048163	Selplg	4.93322e-06	5.25257e-05	5.14946	5.14946	10.7945	2.09623	12.8681	6.62576	9.34235	14.3414	1.61993	2.499	2.62134	1.64228
ENSMUSG00000001300	Efnb2	4.98584e-06	5.30328e-05	2.34541	2.34541	37.0346	15.7902	37.273	32.0527	34.7306	44.0874	19.1577	12.6612	13.9065	17.4448
ENSMUSG00000035021	Baz1a	4.98725e-06	5.30328e-05	2.66254	2.66254	25.8476	9.70788	20.31	23.0849	29.0533	30.9596	11.1212	8.59347	9.58309	9.53921
ENSMUSG00000027762	Sucnr1	5.20165e-06	5.52771e-05	0.471339	-2.12162	20.623	43.7542	18.6577	21.7597	24.8499	17.2315	45.5112	40.1768	47.9274	41.4045
ENSMUSG00000027248	Pdia3	5.20504e-06	5.52777e-05	1.33771	1.33771	592.615	443.006	594.884	564.891	571.357	639.341	442.37	427.567	449.911	452.172
ENSMUSG00000049091	Sephs2	5.21409e-06	5.53106e-05	0.714592	-1.3994	268.783	376.135	282.22	286.49	259.507	246.872	356.578	381.846	371.718	394.379
ENSMUSG00000030144	Clec4d	5.21483e-06	5.53106e-05	217.58	217.58	1.8814	0.00864692	1.81726	1.12475	1.85778	2.72659	0.0001	0.0001	0.027692	0.0001
ENSMUSG00000026880	Stom	5.27636e-06	5.59274e-05	2.89293	2.89293	20.0962	6.94667	20.3903	16.2097	19.1961	24.593	6.72864	7.10807	6.78773	7.16106
ENSMUSG00000036620	Mgat4b	5.32552e-06	5.64123e-05	1.56525	1.56525	116.983	74.7372	114.667	112.979	119.672	120.623	71.0857	77.744	79.7677	70.3447
ENSMUSG00000010097	Nxf1	5.34706e-06	5.66042e-05	1.56514	1.56514	118.28	75.5716	121.499	109.386	114.665	127.575	76.7243	73.0506	74.3882	78.1245
ENSMUSG00000057751	Megf6	5.35126e-06	5.66124e-05	10.8576	10.8576	4.85767	0.447397	4.94447	5.01213	3.28469	6.18923	0.529661	0.24999	0.607123	0.403914
ENSMUSG00000032492	Pth1r	5.36397e-06	5.67107e-05	0.705064	-1.41831	367.21	520.819	365.51	363.076	397.622	342.637	441.795	566.388	548.579	526.467
ENSMUSG00000044147	Arf6	5.39184e-06	5.6969e-05	1.91198	1.91198	56.5573	29.5805	49.2747	50.3649	62.4343	64.1816	28.8144	29.0428	29.7718	30.6899
ENSMUSG00000090946	Ccdc71l	5.43109e-06	5.7347e-05	2.76943	2.76943	22.3741	8.07895	21.0242	17.3344	25.8999	25.2474	7.56971	8.71847	8.05696	7.96869
ENSMUSG00000023952	Gtpbp2	5.49745e-06	5.80107e-05	1.73549	1.73549	71.1322	40.9867	76.3836	65.8415	66.5266	75.7694	41.6795	41.0653	40.2843	40.9199
ENSMUSG00000022285	Ywhaz	5.52305e-06	5.82437e-05	1.40033	1.40033	560.24	400.077	527.246	495.109	611.228	607.436	421.667	377.673	390.83	410.154
ENSMUSG00000038704	Aspdh	5.55262e-06	5.84876e-05	0.533001	-1.87617	30.8024	57.7904	30.596	33.1039	33.3845	26.1198	53.0808	60.9452	58.4674	58.6608
ENSMUSG00000037253	Mex3c	5.55325e-06	5.84876e-05	2.04427	2.04427	47.3441	23.1594	43.1894	42.9324	47.9229	55.3478	23.9861	19.8802	26.2677	22.506
ENSMUSG00000039004	Bmp6	5.58185e-06	5.87514e-05	1.96881	1.96881	77.0876	39.1545	74.6886	57.9127	77.4696	98.2995	33.3125	36.2896	42.4641	44.5373
ENSMUSG00000044533	Rps2	5.64371e-06	5.93648e-05	1.34771	1.34771	513.838	381.268	511.49	464.721	533.875	545.3	373.785	383.19	391.663	376.427
ENSMUSG00000020340	Cyfip2	5.6578e-06	5.94752e-05	0.666076	-1.50133	138.061	207.275	145.9	147.399	143.278	115.634	209.946	202.234	215.074	201.851
ENSMUSG00000118672	Muc4	5.70253e-06	5.99073e-05	52.9734	52.9734	2.30283	0.0434715	2.11112	1.0514	2.34239	3.70812	0.0935519	0.0278655	0.027692	0.0270209
ENSMUSG00000001833	Septin7	5.78339e-06	6.07183e-05	1.69654	1.69654	102.108	60.1862	105.942	85.8632	97.1913	119.445	60.5563	55.2253	62.8824	62.0803
ENSMUSG00000000826	Dnajc5	5.78881e-06	6.07366e-05	1.52213	1.52213	159.389	104.714	153.061	145.276	163.825	175.421	109.058	98.1226	109.651	102.033
ENSMUSG00000000142	Axin2	5.82775e-06	6.11064e-05	6.44475	6.44475	7.63462	1.18463	9.55073	7.89712	4.38853	8.69757	1.15267	1.13849	0.965819	1.48075
ENSMUSG00000103409	Lsmem2	5.88746e-06	6.16935e-05	7.24022	7.24022	7.43928	1.02749	6.25893	4.93125	7.55208	11.0201	1.65683	0.886741	0.770792	0.80142
ENSMUSG00000034127	Tspan8	5.90394e-06	6.18269e-05	1.95858	1.95858	70.6268	36.0601	70.3418	54.3495	66.985	90.8466	40.0598	34.6792	32.0896	37.4201
ENSMUSG00000032060	Cryab	5.91675e-06	6.19219e-05	1.69973	1.69973	125.593	73.89	142.435	123.542	100.074	136.297	74.3719	81.5746	63.1033	76.5107
ENSMUSG00000029004	Kmt2e	6.03399e-06	6.3109e-05	1.64474	1.64474	88.458	53.7823	90.3937	80.5517	88.7542	94.1374	55.4239	51.2558	53.8095	54.6436
ENSMUSG00000020612	Prkar1a	6.14491e-06	6.42285e-05	1.39633	1.39633	300.349	215.099	301.035	276.003	297.333	327.044	224.742	203.958	212.261	219.447
ENSMUSG00000041420	Meis3	6.19744e-06	6.47366e-05	6.31906	6.31906	7.14854	1.13127	7.0997	5.50112	7.16159	8.83391	0.872318	1.27731	1.26933	1.10386
ENSMUSG00000024812	Tjp2	6.26535e-06	6.54047e-05	1.88361	1.88361	66.1581	35.123	61.635	53.8125	69.5686	79.6402	32.9575	35.7066	37.5251	34.2975
ENSMUSG00000090555	Gm8893	6.31463e-06	6.58776e-05	237.406	237.406	2.05812	0.00866924	0.448553	0.837261	4.88905	2.06077	0.0001	0.0001	0.0001	0.0271597
ENSMUSG00000021366	Hivep1	6.32615e-06	6.59562e-05	2.06971	2.06971	40.5719	19.6027	37.6323	35.72	41.9999	46.9502	19.1266	19.5193	19.9491	19.8139
ENSMUSG00000006301	Tmbim1	6.34172e-06	6.60769e-05	1.96583	1.96583	49.5634	25.2124	46.3978	43.1974	49.5656	59.11	24.9206	26.1882	25.0538	24.6867
ENSMUSG00000031782	Coq9	6.39867e-06	6.66283e-05	0.653923	-1.52923	116.621	178.34	116.15	130.582	122.041	97.6903	179.986	180.226	174.877	178.272
ENSMUSG00000047878	A4galt	6.47731e-06	6.74048e-05	2.27153	2.27153	38.6597	17.0193	38.139	31.857	39.1463	45.5054	13.7063	18.7972	15.4516	20.11
ENSMUSG00000025428	Atp5a1	6.64961e-06	6.91542e-05	0.765012	-1.30717	1499.82	1960.51	1519.69	1618.62	1514.46	1346.46	1969.9	1917.19	1942.8	2012.15
ENSMUSG00000071253	Slc25a16	6.69958e-06	6.96301e-05	0.642054	-1.5575	82.3576	128.272	84.6882	90.5595	81.2805	72.8791	131.611	128.498	124.246	128.737
ENSMUSG00000017718	Afmid	6.7178e-06	6.97757e-05	0.579992	-1.72416	50.2418	86.625	54.0489	53.7301	52.7999	40.3653	86.2501	88.6445	83.1891	88.4155
ENSMUSG00000027881	Prpf38b	6.80244e-06	7.06106e-05	1.49325	1.49325	149.134	99.8718	152.161	143.905	140.645	159.825	101.023	100.067	97.1779	101.222
ENSMUSG00000113948	Rpl17-ps3	6.83897e-06	7.09452e-05	1.54388	1.54388	141.285	91.5127	148.816	128.145	136.584	151.592	99.3304	88.3869	92.4962	85.8554
ENSMUSG00000029561	Oasl2	6.84602e-06	7.09739e-05	2.78558	2.78558	27.3623	9.82286	32.0324	22.8111	22.3462	32.2546	8.37962	8.52411	13.7685	8.61479
ENSMUSG00000043091	Tuba1c	6.93131e-06	7.1813e-05	1.66289	1.66289	111.219	66.883	95.5727	102.394	123.697	123.253	60.6149	67.2466	72.2349	67.4224
ENSMUSG00000025017	Pik3ap1	6.98064e-06	7.22789e-05	5.20038	5.20038	12.3655	2.3778	14.1782	8.26384	10.6885	16.3318	1.65108	1.6938	4.33204	1.83072
ENSMUSG00000029094	Afap1	7.06136e-06	7.30689e-05	1.9972	1.9972	49.1908	24.6299	52.1695	41.4166	44.369	58.8104	24.4534	23.9062	25.6882	24.4712
ENSMUSG00000034892	Rps29	7.08961e-06	7.33154e-05	1.58901	1.58901	108.532	68.3012	116.759	112.438	100.125	104.778	67.3454	68.6074	64.4546	72.7932
ENSMUSG00000030148	Clec4a2	7.10738e-06	7.34532e-05	9.17806	9.17806	6.29278	0.685633	6.29677	3.83858	5.25006	9.78818	0.872318	0.583176	0.993411	0.29623
ENSMUSG00000066687	Zbtb16	7.11431e-06	7.3479e-05	2.5361	2.5361	31.5316	12.4331	35.8573	21.0751	30.3152	38.8799	12.3981	13.6052	12.6924	11.0377
ENSMUSG00000056124	B4galt6	7.16758e-06	7.39831e-05	2.16716	2.16716	39.866	18.3955	38.6676	34.1308	38.5806	48.0953	21.0579	18.2698	18.5695	15.695
ENSMUSG00000037731	Themis2	7.19408e-06	7.42102e-05	5.28248	5.28248	10.6082	2.00819	11.5792	6.91915	8.77696	15.1594	2.3987	1.74933	2.67652	1.21154
ENSMUSG00000020758	Itgb4	7.23577e-06	7.45938e-05	3.14776	3.14776	15.9296	5.06061	16.6292	15.0118	14	18.0767	5.10881	4.72024	5.32535	5.08816
ENSMUSG00000037553	Zdhhc18	7.24109e-06	7.46022e-05	1.9642	1.9642	48.6829	24.7851	42.7878	45.7685	49.4844	56.711	26.2289	24.045	25.8814	22.9906
ENSMUSG00000032527	Pccb	7.31327e-06	7.52989e-05	0.705145	-1.41815	200.488	284.322	203.658	217.735	198.431	182.102	303.921	282.374	271.501	279.513
ENSMUSG00000019194	Scn1b	7.3368e-06	7.54942e-05	3.21852	3.21852	17.6284	5.47717	17.8759	14.2049	15.5884	22.8481	5.76296	5.38661	6.34626	4.41513
ENSMUSG00000023150	Ivns1abp	7.43575e-06	7.64648e-05	1.36636	1.36636	814.137	595.842	892.621	704.858	810.666	848.382	629.782	577.997	574.754	600.855
ENSMUSG00000024503	Spink1	7.46565e-06	7.67224e-05	0.679197	-1.47233	169.505	249.567	158.579	186.008	168.053	165.389	278.705	251.722	218.418	249.449
ENSMUSG00000004341	Gpx6	7.47007e-06	7.67224e-05	0.385343	-2.59509	14.0261	36.399	14.305	19.9015	13.6769	8.20682	34.8577	37.1226	34.7936	38.8201
ENSMUSG00000058600	Rpl30	7.48339e-06	7.68115e-05	1.54438	1.54438	114.098	73.8792	117.996	108.32	111.063	119.008	75.3165	71.7425	73.711	74.7496
ENSMUSG00000031029	Eif3f	7.54911e-06	7.7438e-05	1.70023	1.70023	72.3984	42.5815	72.7288	70.6331	67.7382	78.4956	43.6421	42.6757	42.8229	41.1891
ENSMUSG00000060743	H3f3a	7.63341e-06	7.82543e-05	1.38241	1.38241	296.806	214.701	313.442	283.036	288.824	301.901	218.793	213.506	204.946	221.565
ENSMUSG00000000805	Car4	7.64161e-06	7.82898e-05	0.64109	-1.55984	96.3014	150.215	93.0566	96.9902	111.462	83.7031	148.994	158.041	151.926	141.9
ENSMUSG00000030162	Olr1	7.65482e-06	7.83767e-05	73.1063	73.1063	2.67997	0.0366585	1.5637	0.904711	2.69239	5.56213	0.0935519	0.055631	0.0001	0.0001
ENSMUSG00000002458	Rgs19	7.75772e-06	7.93811e-05	4.44819	4.44819	10.4594	2.35138	11.537	8.60613	9.28849	12.4056	3.02171	2.16581	2.04191	2.18069
ENSMUSG00000018076	Med13l	7.85871e-06	8.03648e-05	1.94677	1.94677	48.5013	24.9138	46.6964	44.3996	47.6537	55.2661	26.3847	22.6012	26.9299	23.7443
ENSMUSG00000021048	Mthfd1	7.87039e-06	8.04345e-05	0.659909	-1.51536	130.701	198.058	138.085	146.419	129.607	108.651	192.853	194.074	200.202	205.098
ENSMUSG00000004267	Eno2	7.92761e-06	8.09693e-05	5.5188	5.5188	8.6485	1.5671	7.62795	5.99009	9.58464	11.3968	1.61993	1.19402	1.43488	2.01917
ENSMUSG00000002204	Napsa	7.94831e-06	8.11306e-05	0.738988	-1.3532	1165.95	1577.77	1271.43	1266.59	1026.49	1099.2	1591.86	1674.14	1490.34	1554.73
ENSMUSG00000031995	St14	7.99336e-06	8.15241e-05	1.66548	1.66548	87.6088	52.6026	90.0982	76.281	88.1727	95.8905	50.7445	53.4764	51.2383	54.9455
ENSMUSG00000079105	C7	7.99671e-06	8.15241e-05	4.48473	4.48473	11.8231	2.63629	11.4313	12.1757	9.15388	14.5323	2.99056	2.08251	3.72502	1.74996
ENSMUSG00000041390	Mdfic	8.10926e-06	8.26206e-05	2.52702	2.52702	29.1501	11.5354	30.8283	24.6691	23.2884	37.8164	13.0211	11.7171	11.368	10.0416
ENSMUSG00000060036	Rpl3	8.13967e-06	8.28794e-05	1.56607	1.56607	117.854	75.2545	121.705	111.523	109.58	128.605	76.4251	77.2767	70.1007	77.2175
ENSMUSG00000038205	Prkab2	8.19992e-06	8.34087e-05	2.75109	2.75109	22.1687	8.05816	22.7147	23.3976	17.2038	25.3565	9.31416	6.94146	8.49844	7.48411
ENSMUSG00000005057	Sh2b2	8.20173e-06	8.34087e-05	10.5759	10.5759	4.79384	0.453281	4.98673	3.20291	4.36161	6.62547	0.249305	0.499879	0.441572	0.619281
ENSMUSG00000041757	Plekha6	8.26699e-06	8.40207e-05	0.694235	-1.44043	143.38	206.529	150.96	151.494	133.634	137.397	197.227	210.306	206.249	212.323
ENSMUSG00000031299	Pdha1	8.4467e-06	8.57944e-05	0.743859	-1.34434	418.394	562.465	418.302	455.723	419.103	380.421	569.265	548.993	570.087	561.519
ENSMUSG00000021171	Esyt2	8.4815e-06	8.6095e-05	1.69278	1.69278	92.6304	54.7209	92.5913	79.0429	91.9418	106.961	59.9023	52.5332	54.8801	51.581
ENSMUSG00000098557	Kctd12	8.515e-06	8.63821e-05	1.78854	1.78854	80.5075	45.0131	79.5959	65.1566	82.2226	95.0727	48.5016	41.2874	47.8446	42.4275
ENSMUSG00000035901	Dennd5a	8.5294e-06	8.64751e-05	1.64366	1.64366	91.8801	55.8998	93.2872	89.8499	82.2768	102.107	57.4421	54.3926	58.3846	53.3847
ENSMUSG00000028597	Gpx7	8.57815e-06	8.69041e-05	7.39046	7.39046	6.341	0.857998	8.09281	5.06103	4.87314	7.33435	0.654264	1.24955	0.772675	0.753885
ENSMUSG00000003752	Itpkc	8.58221e-06	8.69041e-05	3.06832	3.06832	19.3523	6.30713	14.1797	16.3488	25.4593	21.4372	6.63821	6.58908	6.14923	5.8539
ENSMUSG00000022304	Dpys	8.63696e-06	8.7405e-05	0.334628	-2.98839	5.74905	17.1804	5.5995	4.98768	5.84238	6.57095	16.8526	19.075	16.776	16.018
ENSMUSG00000032788	Pdxk	8.66106e-06	8.75953e-05	1.52316	1.52316	172.345	113.15	168.13	155.226	170.287	195.762	113.139	118.087	101.814	119.556
ENSMUSG00000026069	Il1rl1	8.67098e-06	8.7642e-05	12.7789	12.7789	4.6275	0.36212	4.39509	2.54279	5.33083	6.24375	0.654263	0.388817	0.248428	0.161625
ENSMUSG00000081603	Gm14681	8.78804e-06	8.8771e-05	1.9292	1.9292	54.7245	28.3664	53.7157	45.7701	53.1279	66.2977	30.5755	26.5883	28.0757	28.2322
ENSMUSG00000052688	Rab7b	8.81441e-06	8.89831e-05	5.84608	5.84608	8.86258	1.51599	9.14928	6.45462	8.64236	11.206	1.02807	1.5272	2.45578	1.05002
ENSMUSG00000071714	Csf2rb2	8.83485e-06	8.9135e-05	5.96873	5.96873	8.77803	1.47067	8.7137	5.6182	7.30485	13.4789	1.5406	2.10745	1.15896	1.07694
ENSMUSG00000030082	Sec61a1	8.85976e-06	8.92646e-05	1.45292	1.45292	193.889	133.447	191.644	184.592	185.741	213.593	132.39	135.995	137.988	127.416
ENSMUSG00000072825	Cep170b	8.86757e-06	8.92646e-05	1.52456	1.52456	165.504	108.558	150.383	153.591	165.847	192.239	107.221	106.426	113.817	106.768
ENSMUSG00000042349	Ikbke	8.86911e-06	8.92646e-05	3.59977	3.59977	13.7433	3.81783	14.4317	11.76	11.4693	17.3133	3.55127	3.74844	4.49759	3.4729
ENSMUSG00000048701	Ccdc6	8.86928e-06	8.92646e-05	0.696949	-1.43482	140.905	202.174	147.528	144.493	131.949	139.623	210.984	201.189	205.56	190.977
ENSMUSG00000024816	Frmd8	8.96401e-06	9.01633e-05	1.81252	1.81252	62.7893	34.6421	60.0012	57.3229	59.6266	74.2215	32.7963	35.3588	36.3188	34.0895
ENSMUSG00000038780	Smurf1	9.01501e-06	9.0593e-05	2.18428	2.18428	36.8113	16.8528	37.8432	30.1455	36.2382	43.024	15.0147	18.2976	18.1832	15.9104
ENSMUSG00000051506	Wdfy4	9.01769e-06	9.0593e-05	5.13819	5.13819	10.341	2.01257	12.2132	6.6502	10.2308	12.2693	1.65108	1.5272	3.20077	1.6692
ENSMUSG00000109644	0610005C13Rik	9.03562e-06	9.07181e-05	0.603796	-1.65619	75.1494	124.462	83.2461	87.5405	65.7784	63.9906	113.899	129.791	123.986	130.158
ENSMUSG00000030220	Arhgdib	9.05258e-06	9.08332e-05	2.66023	2.66023	24.4691	9.19812	24.7854	21.7352	19.9769	31.3819	9.53221	9.19048	10.2919	7.78023
ENSMUSG00000022110	Sucla2	9.11606e-06	9.14069e-05	0.689881	-1.44953	162.494	235.539	165.052	179.348	163.878	141.67	242.689	228.339	233.005	238.13
ENSMUSG00000027955	Gask1b	9.1208e-06	9.14069e-05	4.73715	4.73715	10.43	2.20175	8.34635	9.97526	7.72698	15.6774	1.93144	1.93951	2.51097	2.42298
ENSMUSG00000040522	Tlr8	9.13747e-06	9.15081e-05	32.5157	32.5157	2.56445	0.078868	2.11308	1.39369	2.827	3.92624	0.124703	0.0278655	0.110468	0.0539418
ENSMUSG00000031703	Itfg1	9.14227e-06	9.15081e-05	0.693954	-1.44102	136.34	196.468	133.498	147.868	134.588	129.399	199.832	202.495	196.4	187.154
ENSMUSG00000024576	Csnk1a1	9.14749e-06	9.15081e-05	1.43218	1.43218	224.013	156.414	219.118	210.876	219.713	246.368	162.481	148.239	155.976	158.969
ENSMUSG00000034573	Ptpn13	9.21083e-06	9.2086e-05	1.78212	1.78212	86.6533	48.6237	84.9628	67.3326	90.5148	103.825	50.433	51.0609	48.4793	44.5273
ENSMUSG00000060063	Alox5ap	9.2455e-06	9.23769e-05	5.50266	5.50266	9.19835	1.67162	9.424	5.62336	9.23465	12.5147	1.71339	1.44391	2.34542	1.18462
ENSMUSG00000027620	Rbm39	9.28916e-06	9.27188e-05	1.39732	1.39732	247.211	176.917	250.092	237.009	241.229	260.519	184.971	170.453	174.851	177.407
ENSMUSG00000007670	Khsrp	9.29093e-06	9.27188e-05	1.59988	1.59988	103.234	64.5261	104.106	93.7628	100.398	114.678	63.3604	63.8608	68.2899	62.5914
ENSMUSG00000039997	Ifi203	9.3437e-06	9.31891e-05	2.55702	2.55702	32.3924	12.668	35.6671	28.6298	25.9538	39.3163	12.6161	9.77356	17.2451	11.0377
ENSMUSG00000027951	Adar	9.37057e-06	9.34009e-05	1.9617	1.9617	47.3179	24.1209	45.4458	42.2552	45.2861	56.2968	24.0709	23.4747	25.8874	23.051
ENSMUSG00000060938	Rpl26	9.41125e-06	9.37221e-05	1.43887	1.43887	184.583	128.284	196.582	177.372	179.232	185.125	125.566	132.019	125.626	129.917
ENSMUSG00000030654	Arl6ip1	9.41413e-06	9.37221e-05	0.722349	-1.38437	509.685	705.594	522.581	577.294	495.652	443.165	742.845	653.721	708.757	717.066
ENSMUSG00000043004	Gng2	9.46006e-06	9.40688e-05	3.5146	3.5146	15.2653	4.34341	18.4464	11.3444	13.3269	17.9404	5.26456	4.51888	3.4491	4.14592
ENSMUSG00000026031	Cflar	9.46032e-06	9.40688e-05	1.48595	1.48595	221.142	148.822	211.192	201.068	240.949	231.39	166.695	134.619	152.124	141.877
ENSMUSG00000040596	Pogk	9.56693e-06	9.50397e-05	2.05381	2.05381	43.8907	21.3704	43.3539	35.5066	45.0285	51.6854	20.7165	19.6635	21.7239	23.3742
ENSMUSG00000016487	Ppfibp1	9.56945e-06	9.50397e-05	1.68725	1.68725	114.269	67.7251	103.182	98.3071	114.043	141.579	73.1732	65.3057	70.1662	62.2671
ENSMUSG00000025510	Cd151	9.61032e-06	9.53388e-05	1.55913	1.55913	121.61	77.9986	119.678	108.433	123.007	135.34	75.0418	78.577	79.4371	78.9315
ENSMUSG00000018339	Gpx3	9.61109e-06	9.53388e-05	0.713399	-1.40174	13043.6	18283.8	13343.6	15353.6	12649.8	10827.4	18262.3	16835.4	17209.6	20827.8
ENSMUSG00000024781	Lipa	9.62517e-06	9.54212e-05	0.730157	-1.36957	204.791	280.475	205.425	200.397	204.427	208.92	287.613	270.325	289.002	274.971
ENSMUSG00000027276	Jag1	9.83056e-06	9.7399e-05	2.12311	2.12311	47.6935	22.464	50.775	37.6025	41.2729	61.1278	25.2633	19.908	22.2668	22.4252
ENSMUSG00000020553	Pctp	9.86335e-06	9.76654e-05	0.587997	-1.70069	42.1568	71.6956	42.9569	43.6415	44.4767	37.5438	69.6841	73.2178	72.429	71.4482
ENSMUSG00000021947	Cryl1	9.87038e-06	9.76766e-05	0.658196	-1.5193	149.193	226.67	152.304	172.293	151.362	120.783	231.513	218.016	218.363	238.79
ENSMUSG00000042357	Gjb5	9.89216e-06	9.78336e-05	40.0303	40.0303	2.93662	0.0733599	2.81036	1.39369	2.827	4.71692	0.187004	0.0001	0.0828759	0.0270209
ENSMUSG00000063382	Bcl9l	9.9101e-06	9.79526e-05	1.71045	1.71045	65.9341	38.5478	66.5778	64.0337	64.923	68.2029	36.9887	38.6992	38.119	40.3784
ENSMUSG00000070462	Tlnrd1	9.91776e-06	9.79697e-05	2.4525	2.4525	26.9396	10.9846	26.2433	23.9112	25.8192	31.7909	9.06494	12.6056	10.9265	11.3338
ENSMUSG00000008136	Fhl2	1.00518e-05	9.92343e-05	2.88329	2.88329	25.479	8.8368	30.9552	21.4417	17.2307	32.2817	10.1552	9.77354	8.80194	6.62265
ENSMUSG00000024247	Pkdcc	1.00601e-05	9.92573e-05	2.88679	2.88679	18.2109	6.30835	19.2705	16.9432	16.2346	20.3942	7.009	5.49767	6.48421	6.24575
ENSMUSG00000021185	Dglucy	1.00939e-05	9.95313e-05	0.670892	-1.49055	113.768	169.577	112.99	122.849	114.66	104.56	152.802	178.071	175.582	171.831
ENSMUSG00000012350	Ehf	1.01001e-05	9.95328e-05	1.95318	1.95318	55.6522	28.4931	62.0582	51.2941	54.0344	55.2115	34.0167	31.3197	24.6399	24.0137
ENSMUSG00000069014	Gm5641	1.01409e-05	9.98758e-05	1.45759	1.45759	331.463	227.404	326.71	282.583	345.306	371.288	239.462	201.915	228.847	239.403
ENSMUSG00000043962	Thrap3	1.03402e-05	0.000101778	1.48009	1.48009	175.139	118.33	175.934	160.304	171.041	193.293	119.187	118.813	124.466	110.86
ENSMUSG00000020312	Shc2	1.03928e-05	0.000102235	10.9999	10.9999	4.19701	0.38155	4.45848	4.15642	2.69239	5.48034	0.373908	0.388817	0.386388	0.376993
ENSMUSG00000025980	Hspd1	1.04587e-05	0.000102822	0.751198	-1.33121	482.635	642.487	454.283	520.375	485.691	470.207	686.413	637.439	621.252	624.874
ENSMUSG00000028347	Tmeff1	1.05351e-05	0.000103511	12.5682	12.5682	3.95171	0.314421	4.75429	2.90952	2.93469	5.20769	0.436209	0.24999	0.331204	0.242388
ENSMUSG00000028035	Dnajb4	1.06656e-05	0.000104732	1.91234	1.91234	72.494	37.9084	62.734	81.1723	69.1384	76.9429	49.9034	31.5137	34.5455	35.6972
ENSMUSG00000033633	Clec18a	1.07496e-05	0.000105494	12.7209	12.7209	4.1903	0.329402	3.78233	2.87501	4.57132	5.53487	0.280456	0.24999	0.193244	0.59236
ENSMUSG00000025968	Ndufs1	1.07647e-05	0.00010558	0.706897	-1.41463	205.919	291.299	210.088	223.386	209.973	180.197	301.954	279.531	291.091	292.631
ENSMUSG00000024991	Eif3a	1.08505e-05	0.000106358	1.43612	1.43612	307.529	214.139	291.986	278.604	312.74	346.829	234.941	205.992	215.469	200.183
ENSMUSG00000030541	Idh2	1.09963e-05	0.000107723	0.703021	-1.42243	288.043	409.722	305.312	327.938	272.387	246.477	406.554	405.831	399.701	426.797
ENSMUSG00000042228	Lyn	1.10583e-05	0.000108267	2.21548	2.21548	36.9987	16.7001	37.8433	29.2653	34.3806	46.5129	15.6066	15.9098	18.266	17.0141
ENSMUSG00000026605	Cenpf	1.11041e-05	0.000108651	6.73123	6.73123	7.23313	1.07456	8.98026	5.06103	6.21929	8.67033	1.52648	0.833065	1.29692	0.646202
ENSMUSG00000030557	Mef2a	1.11943e-05	0.000109468	1.74931	1.74931	80.0993	45.7889	83.4421	70.169	72.1794	94.6104	48.6571	43.8975	48.5333	42.0761
ENSMUSG00000000690	Hoxb6	1.12909e-05	0.000110348	1.92453	1.92453	45.7196	23.7563	48.0915	42.0036	42.996	49.7857	25.0764	24.3782	22.0461	23.529
ENSMUSG00000013921	Clip3	1.15195e-05	0.000112516	5.70797	5.70797	8.5345	1.49519	9.10703	8.1416	5.51929	11.3696	1.27728	2.27687	1.21415	1.21154
ENSMUSG00000024942	Capn1	1.17975e-05	0.000115163	1.87052	1.87052	50.4931	26.9941	51.471	44.8643	50.2382	55.4036	26.8206	28.9319	25.3295	26.8944
ENSMUSG00000087006	Gm13889	1.19943e-05	0.000117015	4.10994	4.10994	11.2021	2.72561	10.7975	8.99734	9.50385	15.5138	2.61676	2.74889	2.92485	2.61143
ENSMUSG00000030498	Gas2	1.2055e-05	0.000117538	0.694501	-1.43988	299.249	430.883	286.27	335.538	324.792	250.387	462.278	404.698	445.294	411.282
ENSMUSG00000036053	Fmnl2	1.2139e-05	0.000118288	2.47513	2.47513	26.711	10.7918	27.9335	23.6422	23.3691	31.9002	9.87486	12.3557	11.7542	9.18013
ENSMUSG00000012428	Steap4	1.22198e-05	0.000119005	5.20227	5.20227	9.18745	1.76605	7.62795	5.91675	9.96157	13.2508	1.49533	1.55497	2.23505	1.77688
ENSMUSG00000049799	Lrrc19	1.22387e-05	0.000119098	0.660271	-1.51453	120.319	182.226	123.605	137.31	119.913	100.414	185.41	177.697	185.805	179.996
ENSMUSG00000034101	Ctnnd1	1.22438e-05	0.000119098	1.46861	1.46861	193.636	131.85	192.914	176.1	185.363	220.186	129.775	131.136	137.104	129.382
ENSMUSG00000115149	9330188P03Rik	1.23278e-05	0.000119844	26.7044	26.7044	2.87193	0.107545	2.03852	1.21694	2.91565	5.32004	0.155853	0.166693	0.0552839	0.0539418
ENSMUSG00000056917	Sipa1	1.23583e-05	0.000120071	2.33642	2.33642	29.0713	12.4427	31.9271	24.0334	26.8153	33.5084	11.6816	13.7996	12.3613	11.9261
ENSMUSG00000035835	Plppr3	1.24436e-05	0.000120829	3.72859	3.72859	12.714	3.40988	15.0656	10.2442	11.201	14.3423	3.45782	3.19313	2.84207	4.14592
ENSMUSG00000035671	Zswim4	1.24533e-05	0.000120852	2.68037	2.68037	24.2514	9.04781	22.7146	18.948	25.3615	29.9915	6.91554	9.49591	10.4299	9.34166
ENSMUSG00000008496	Pou2f2	1.27023e-05	0.000123196	4.82055	4.82055	12.2007	2.53098	12.1075	10.2931	9.80001	16.6044	1.93144	1.83262	4.58037	1.77688
ENSMUSG00000045045	Lrfn4	1.27436e-05	0.000123524	3.5596	3.5596	13.1145	3.68425	14.157	11.54	11.8462	14.914	3.58242	4.49811	3.61465	3.04216
ENSMUSG00000030435	U2af2	1.27757e-05	0.000123762	1.50304	1.50304	139.564	92.8546	138.254	128.861	138.655	152.503	89.1437	92.7692	97.509	91.9886
ENSMUSG00000041773	Enc1	1.28375e-05	0.000124288	3.1735	3.1735	17.373	5.47441	17.897	13.3981	14.8346	23.3661	4.7973	4.99789	5.98756	6.11115
ENSMUSG00000020611	Gna13	1.28479e-05	0.000124316	1.61954	1.61954	110.55	68.2602	100.069	97.6248	115.526	129.017	67.0051	66.1931	71.3529	68.4869
ENSMUSG00000102070	Gm28661	1.28746e-05	0.000124502	0.711046	-1.40638	6233.61	8766.81	5984.98	7448.72	6568.16	4932.55	8982.42	9173.03	8110.76	8801.02
ENSMUSG00000006818	Sod2	1.2955e-05	0.000125206	0.71412	-1.40032	260.635	364.974	266.539	292.901	252.828	230.233	378.626	350.544	359.446	371.29
ENSMUSG00000064354	mt-Co2	1.29784e-05	0.00012536	0.711312	-1.40585	6238.91	8770.99	5984.75	7456.73	6574.93	4939.21	8992.81	9163.29	8121.84	8806.04
ENSMUSG00000046962	Zbtb21	1.30349e-05	0.000125831	2.44916	2.44916	26.0686	10.6439	21.7003	23.3977	30.0999	29.0917	11.3389	9.41262	10.7885	11.0377
ENSMUSG00000059588	Calcrl	1.31821e-05	0.000127178	2.47052	2.47052	25.2999	10.2407	27.1306	24.8649	20.3538	28.8465	11.6193	9.80131	10.0988	9.44936
ENSMUSG00000058126	Tpm3-rs7	1.32257e-05	0.000127524	1.79942	1.79942	82.2716	45.7211	76.2649	65.1849	85.7676	101.897	49.2656	43.7778	47.5478	42.3017
ENSMUSG00000038508	Gdf15	1.34242e-05	0.000129335	4.12906	4.12906	22.9168	5.55012	26.9194	26.7716	9.42311	28.5466	2.77251	6.46947	8.93989	4.01131
ENSMUSG00000053332	Gas5	1.3429e-05	0.000129335	1.9089	1.9089	50.0538	26.2213	50.4791	45.3774	47.7075	56.6564	30.0605	25.0168	23.8948	25.9249
ENSMUSG00000064215	Ifi27	1.36118e-05	0.000130999	2.06073	2.06073	52.9538	25.6966	59.9029	42.737	47.0075	62.1638	22.3663	23.5175	32.5311	24.3635
ENSMUSG00000038437	Mllt6	1.36246e-05	0.000130999	1.50124	1.50124	148.004	98.5875	148.983	136.129	140.46	166.453	100.525	98.4834	96.6287	98.7171
ENSMUSG00000068205	Macrod2	1.36256e-05	0.000130999	0.654965	-1.5268	114.581	174.942	115.605	127.596	121.556	93.5458	181.634	172.81	176.613	168.718
ENSMUSG00000078920	Ifi47	1.37458e-05	0.000132078	3.60952	3.60952	16.7743	4.64724	19.8409	10.5865	15.1576	21.512	3.64472	4.38706	6.64976	3.90364
ENSMUSG00000060780	Lrrtm1	1.38724e-05	0.000133217	39.6333	39.6333	2.8398	0.0716518	5.72628	2.17606	0.807787	2.64479	0.124703	0.0001	0.0552839	0.107784
ENSMUSG00000035212	Leprot	1.39137e-05	0.000133536	1.70376	1.70376	75.9468	44.576	81.8375	66.6961	70.6196	84.6302	45.8225	43.1478	44.8092	44.5277
ENSMUSG00000027351	Spred1	1.39842e-05	0.000134135	1.84977	1.84977	79.3845	42.916	68.207	70.682	78.5073	100.171	51.679	37.1504	42.7677	40.0853
ENSMUSG00000038604	Ripor1	1.41289e-05	0.000135444	1.70461	1.70461	69.2151	40.6047	70.3411	64.1541	71.5342	70.8342	37.6612	38.7052	42.1606	43.8812
ENSMUSG00000017679	Ttpal	1.4371e-05	0.000137686	2.17381	2.17381	35.8895	16.51	30.9341	29.6567	41.2998	41.6878	16.9772	16.8538	16.031	16.1796
ENSMUSG00000042506	Usp22	1.45074e-05	0.000138911	1.71087	1.71087	72.2113	42.2072	70.5312	64.4963	70.5112	83.3214	41.4616	42.6202	43.0988	41.6468
ENSMUSG00000040723	Rcsd1	1.45506e-05	0.000139245	2.50327	2.50327	30.1429	12.0414	33.913	24.0824	25.6578	36.9167	14.641	13.383	10.5678	9.58396
ENSMUSG00000001123	Lgals9	1.45637e-05	0.00013929	2.93149	2.93149	19.0045	6.48288	19.989	17.9211	15.777	22.33	5.20226	6.52499	8.22253	5.97653
ENSMUSG00000048578	Mlec	1.46471e-05	0.000139962	0.759312	-1.31698	799.418	1052.82	749.619	838.496	815.12	794.468	1019.96	1054.53	1158.09	978.686
ENSMUSG00000006498	Ptbp1	1.46509e-05	0.000139962	1.44737	1.44737	216.551	149.617	215.057	191.854	217.304	242.016	150.677	143.123	150.035	154.634
ENSMUSG00000002083	Bbc3	1.47369e-05	0.000140702	4.49262	4.49262	9.54492	2.12458	9.17044	8.04381	8.45388	12.5146	1.80684	2.36017	1.98672	2.34222
ENSMUSG00000038623	Tm6sf1	1.50629e-05	0.000143731	3.9161	3.9161	12.6248	3.22383	11.7843	8.30508	12.3145	18.1025	3.50622	3.09231	3.341	2.95754
ENSMUSG00000028991	Mtor	1.51455e-05	0.000144436	0.688652	-1.45211	144.044	209.168	135.294	148.821	159.842	132.235	220.547	208.131	212.43	195.58
ENSMUSG00000034040	Galnt17	1.5159e-05	0.000144482	10.0824	10.0824	4.28842	0.425336	4.58526	3.37405	3.79623	5.39854	0.46736	0.333286	0.524347	0.376993
ENSMUSG00000028333	Anp32b	1.51823e-05	0.000144621	1.58729	1.58729	105.91	66.7236	105.266	93.2442	105.158	119.988	68.4984	65.6073	67.2681	65.5251
ENSMUSG00000094483	Purb	1.52963e-05	0.000145623	1.53283	1.53283	115.323	75.235	111.27	110.265	115.282	124.491	77.3783	71.2464	78.6648	73.6557
ENSMUSG00000021895	Arhgef3	1.539e-05	0.00014643	1.91246	1.91246	68.8198	35.9849	62.7977	50.4621	76.4347	85.6125	35.3248	37.928	37.3048	33.3819
ENSMUSG00000047557	Lxn	1.55004e-05	0.000147396	4.23096	4.23096	10.3611	2.44889	10.4382	8.77728	9.96155	12.2693	2.11834	2.97101	1.90395	2.79988
ENSMUSG00000057425	Ugt2b37	1.5534e-05	0.000147631	1.67566	1.67566	270.876	161.654	285.518	242.488	312.905	242.59	174.109	109.646	161.358	201.503
ENSMUSG00000036438	Calm2	1.55726e-05	0.000147913	1.45781	1.45781	186.624	128.017	192.81	174.252	179.67	199.763	138.296	120.589	121.307	131.893
ENSMUSG00000021270	Hsp90aa1	1.56155e-05	0.000148235	1.38642	1.38642	635.414	458.314	556.06	665.1	625.73	694.823	518.479	444.425	439.708	430.688
ENSMUSG00000021356	Irf4	1.56449e-05	0.000148429	9.56922	9.56922	4.81969	0.503666	3.86685	3.81414	5.38468	6.21649	0.810017	0.499879	0.358796	0.350072
ENSMUSG00000078087	Rps12l1	1.56766e-05	0.000148645	1.76838	1.76838	63.8614	36.1128	63.9449	56.3065	61.2473	73.9566	36.3202	37.9465	34.2661	35.9195
ENSMUSG00000032271	Nnmt	1.57466e-05	0.000149223	11.1882	11.1882	4.34265	0.388145	4.16267	4.03418	3.23085	5.94384	0.311606	0.527645	0.524347	0.188546
ENSMUSG00000007039	Ddah2	1.58095e-05	0.000149733	2.59905	2.59905	22.8405	8.78801	25.0812	20.4149	19.0346	26.8287	8.78458	8.07986	8.02936	10.257
ENSMUSG00000004952	Rasa4	1.58569e-05	0.000150096	3.51626	3.51626	13.7846	3.92025	16.1855	10.7087	11.0923	17.1497	4.26774	4.08163	3.7802	3.55366
ENSMUSG00000062480	Acat3	1.6052e-05	0.000151856	1.86699	1.86699	53.3855	28.5944	54.0599	45.3461	56.232	57.912	31.9813	29.0458	26.0052	27.3559
ENSMUSG00000038900	Rpl12	1.61281e-05	0.000152488	3.38965	3.38965	13.6073	4.01437	13.4512	10.7747	13.5314	16.676	4.23106	4.13307	3.67807	4.01647
ENSMUSG00000021646	Mccc2	1.62883e-05	0.000153915	0.590172	-1.69442	46.6189	78.9921	46.7395	53.2744	45.7688	40.6793	83.1409	74.2168	75.0787	83.5365
ENSMUSG00000025278	Flnb	1.64293e-05	0.000155159	1.50897	1.50897	159.014	105.379	149.641	151.143	148.507	186.792	102.174	104.954	107.774	106.607
ENSMUSG00000024397	Aif1	1.6535e-05	0.000156069	5.90755	5.90755	7.94322	1.34459	9.10706	5.55001	6.97313	10.1427	1.05922	1.30508	2.09709	0.915411
ENSMUSG00000028159	Dapp1	1.65897e-05	0.000156496	4.18424	4.18424	10.588	2.53045	11.3046	7.18809	10.3654	13.4962	2.30525	2.58229	2.62134	2.61143
ENSMUSG00000033705	Stard9	1.66611e-05	0.00015708	3.35101	3.35101	14.8393	4.42832	15.8313	13.07	11.692	18.764	5.22078	4.08551	3.7013	4.70929
ENSMUSG00000026749	Nek6	1.69724e-05	0.000159924	2.01673	2.01673	44.304	21.9682	42.2321	37.888	42.5508	54.5585	21.591	24.6987	21.5503	20.033
ENSMUSG00000037503	Fam168b	1.7039e-05	0.000160459	1.49838	1.49838	173.579	115.844	169.802	157.671	170.014	196.851	123.952	107.067	122.512	109.861
ENSMUSG00000026425	Srgap2	1.71135e-05	0.000161069	2.01652	2.01652	40.7957	20.2308	43.929	36.429	37.1806	45.6415	18.1298	21.8238	21.715	19.2485
ENSMUSG00000008475	Arpc5	1.71755e-05	0.000161561	1.47253	1.47253	178.594	121.284	175.938	164.975	168.68	204.803	125.166	118.501	121.571	119.905
ENSMUSG00000029381	Shroom3	1.72305e-05	0.000161986	1.96879	1.96879	43.6715	22.1819	46.9079	40.1695	38.4461	49.1587	21.3695	22.5457	20.4181	24.3905
ENSMUSG00000040681	Hmgn1	1.72552e-05	0.000162045	1.48721	1.48721	164.153	110.376	162.584	146.38	164.199	183.469	117.586	107.052	109.512	107.369
ENSMUSG00000029550	Sppl3	1.72564e-05	0.000162045	1.85771	1.85771	49.7219	26.7652	53.6653	45.1468	45.9788	54.092	26.3271	26.0224	28.5074	26.2028
ENSMUSG00000024966	Stip1	1.73002e-05	0.000162365	1.4918	1.4918	137.591	92.2313	129.711	138.746	132.052	149.874	96.9393	89.5674	90.4709	91.9577
ENSMUSG00000097421	D630011A20Rik	1.74877e-05	0.000164032	94.8039	94.8039	1.986	0.0209485	2.17647	1.29589	2.12701	2.34488	0.0001	0.0001	0.0552839	0.0270209
ENSMUSG00000054387	Mdm4	1.75276e-05	0.000164313	1.60968	1.60968	94.5146	58.7163	99.5	83.3713	92.3723	102.816	61.2111	60.1956	58.44	55.0264
ENSMUSG00000032312	Csk	1.77638e-05	0.000166433	1.81136	1.81136	58.7615	32.4405	57.4527	53.6169	54.7074	69.2797	32.1788	33.2354	34.6277	29.7209
ENSMUSG00000021978	Extl3	1.78332e-05	0.000166988	1.69902	1.69902	84.1584	49.5334	87.7086	76.4274	73.419	99.0801	50.527	49.1171	52.7007	45.7928
ENSMUSG00000040463	Mybbp1a	1.79348e-05	0.000167844	1.67621	1.67621	88.1622	52.5961	82.3228	74.2275	95.5755	100.551	53.9222	51.0886	54.5771	50.8
ENSMUSG00000066406	Akap13	1.80953e-05	0.000169251	1.68098	1.68098	86.632	51.5365	82.2797	79.5815	82.1155	102.57	55.8842	47.0904	53.9975	49.1847
ENSMUSG00000053279	Aldh1a1	1.81562e-05	0.000169724	2.54497	2.54497	30.5483	12.0034	34.8214	28.2874	32.6573	26.42	17.4757	10.7175	8.71915	11.1184
ENSMUSG00000011958	Bnip2	1.83402e-05	0.000171348	1.91704	1.91704	52.1895	27.224	56.1622	46.5994	43.8571	62.1369	28.4095	24.7392	27.5367	28.2132
ENSMUSG00000084319	Tpt1-ps3	1.84243e-05	0.000172037	1.32158	1.32158	655.281	495.832	659.83	598.226	675.426	687.663	475.111	483.315	498.362	526.516
ENSMUSG00000044393	Dsg2	1.86595e-05	0.000174134	2.70927	2.70927	19.6436	7.25049	21.0016	16.9404	18.1704	22.4618	7.41395	6.16279	7.99528	7.43027
ENSMUSG00000021620	Acot12	1.86806e-05	0.000174233	0.63682	-1.5703	119.142	187.09	106.452	126.326	143.203	100.607	191.514	203.521	189.034	164.298
ENSMUSG00000020062	Slc5a8	1.87187e-05	0.00017449	0.729355	-1.37107	286.581	392.923	280.963	301.871	302.587	260.898	417.076	393.576	392.303	368.763
ENSMUSG00000036931	Nfkbid	1.88393e-05	0.000175515	8.85325	8.85325	4.82953	0.545509	3.48652	3.69189	5.54622	6.5982	0.623113	0.416583	0.496756	0.646202
ENSMUSG00000032372	Plscr2	1.88839e-05	0.000175831	0.746853	-1.33895	252.991	338.742	262.327	250.427	257.089	242.099	346.87	327.55	343.607	336.952
ENSMUSG00000041890	Git2	1.89986e-05	0.0001768	1.96473	1.96473	39.1282	19.9153	39.048	36.7468	37.2345	43.4875	20.0923	19.8525	19.149	20.5677
ENSMUSG00000024897	Apba1	1.92522e-05	0.000179051	5.28393	5.28393	8.10136	1.53321	11.4102	7.28589	5.25006	8.45221	1.49533	1.74933	1.40729	1.48075
ENSMUSG00000074715	Ccl28	1.92621e-05	0.000179051	0.46748	-2.13913	45.6104	97.5666	34.2515	49.4114	47.9498	50.8491	122.08	90.5157	125.571	52.119
ENSMUSG00000028961	Pgd	1.94202e-05	0.000180419	1.48747	1.48747	163.401	109.851	159.067	148.625	167.649	178.286	98.3428	113.089	113.32	114.63
ENSMUSG00000041248	Kcnj1	1.9479e-05	0.000180864	0.655969	-1.52446	147.051	224.174	160.263	170.417	134.43	123.045	226.228	224.679	200.604	245.184
ENSMUSG00000038025	Phf2	1.95982e-05	0.000181869	1.73959	1.73959	61.3602	35.2729	60.0298	56.1593	60.092	69.1711	34.4839	35.4567	36.3939	34.755
ENSMUSG00000051236	Msrb3	1.97352e-05	0.000183037	2.77282	2.77282	22.161	7.99222	22.7569	16.4787	18.55	30.8639	8.65998	7.91327	7.72585	7.67256
ENSMUSG00000032596	Uba7	1.97761e-05	0.000183314	2.6955	2.6955	21.6405	8.02838	23.495	17.5953	19.9016	25.5706	8.37962	6.91371	9.82264	6.99954
ENSMUSG00000054766	Set	1.99441e-05	0.000184767	1.49957	1.49957	133.679	89.1445	130.107	127.625	129.822	147.179	92.5814	86.5591	84.6256	92.8175
ENSMUSG00000023010	Tmbim6	1.9957e-05	0.000184784	0.791947	-1.26271	1891.96	2389	1869.71	2001.91	1909.37	1786.84	2394.1	2387.62	2470.52	2303.78
ENSMUSG00000040037	Negr1	1.99703e-05	0.000184804	5.71383	5.71383	8.8498	1.54884	11.4947	9.36405	4.09238	10.4425	2.2741	1.30508	1.51766	1.10386
ENSMUSG00000027074	Slc43a3	2.01489e-05	0.000186352	2.1251	2.1251	39.1855	18.4393	41.668	35.5489	32.8191	46.7048	17.8183	18.9362	21.577	15.4258
ENSMUSG00000049804	Armcx4	2.01781e-05	0.000186518	3.172	3.172	14.2931	4.50602	14.9389	12.1268	14.4577	15.6501	3.89393	4.94236	4.60796	4.57665
ENSMUSG00000031517	Gpm6a	2.03464e-05	0.000187969	0.681452	-1.46746	105.701	155.111	101.803	108.553	104.569	107.887	158.619	166.899	154.598	140.339
ENSMUSG00000033610	Pank1	2.03861e-05	0.00018823	0.664244	-1.50547	353.145	531.65	312.811	384.651	424.621	290.52	592.384	547.575	545.656	441.014
ENSMUSG00000032580	Rbm5	2.04033e-05	0.000188284	1.56449	1.56449	103.688	66.2757	107.763	100.265	96.7873	109.93	72.9242	65.3045	63.6274	63.2641
ENSMUSG00000053137	Mapk11	2.04454e-05	0.000188567	3.8017	3.8017	14.0071	3.68444	10.9453	8.55723	16.9347	19.6035	4.14314	3.69292	3.83538	3.06908
ENSMUSG00000041096	Tspyl2	2.05083e-05	0.000189042	2.04696	2.04696	34.444	16.8269	35.3714	36.4781	30.4767	35.4448	16.728	16.1596	17.1899	17.2294
ENSMUSG00000026020	Nop58	2.06542e-05	0.000190281	2.09709	2.09709	41.4859	19.7825	36.2588	34.9866	45.0959	49.6219	22.6155	17.0481	21.4115	18.064
ENSMUSG00000075033	Nxpe3	2.06944e-05	0.000190545	0.435595	-2.29571	12.4713	28.6305	11.8116	11.9067	15.2385	10.9333	30.4343	25.822	31.4825	26.7864
ENSMUSG00000016921	Srsf6	2.10598e-05	0.000193699	1.41749	1.41749	227.338	160.381	227.381	205.635	233.048	243.307	172.913	155.178	156.531	156.924
ENSMUSG00000025982	Sf3b1	2.10604e-05	0.000193699	1.43057	1.43057	208.967	146.073	207.894	185.099	214.039	228.862	145.785	143.101	147.287	148.119
ENSMUSG00000033318	Gstt2	2.11763e-05	0.000194657	0.621717	-1.60845	106.575	171.42	112.621	133.344	90.9994	89.2939	162.293	190.307	167.483	165.591
ENSMUSG00000025314	Ptprj	2.15639e-05	0.00019811	1.57761	1.57761	120.967	76.6777	119.938	109.064	113.161	141.722	78.313	72.4409	83.3816	72.5798
ENSMUSG00000032290	Ptpn9	2.16385e-05	0.000198604	1.78821	1.78821	58.2614	32.5808	58.2127	52.4187	55.569	66.8535	31.9295	32.6524	35.4006	30.34
ENSMUSG00000061838	Suclg2	2.16417e-05	0.000198604	0.730734	-1.36849	304.436	416.617	300.861	328.646	316.186	272.037	437.654	398.509	395.083	435.236
ENSMUSG00000032508	Myd88	2.16995e-05	0.000198955	2.09952	2.09952	34.4707	16.4183	34.9487	29.119	33.196	40.625	15.9492	16.8538	16.5276	16.3411
ENSMUSG00000020664	Dld	2.17111e-05	0.000198955	0.739541	-1.35219	252.588	341.547	255.606	269.819	251.622	233.28	352.656	330.601	340.459	342.484
ENSMUSG00000030087	Klf15	2.1716e-05	0.000198955	0.54321	-1.84091	66.9318	123.215	92.3604	73.7866	50.6695	50.8492	126.69	128.725	129.712	107.738
ENSMUSG00000041130	Zfp598	2.17359e-05	0.000199027	1.69155	1.69155	67.5523	39.9352	62.4389	63.5429	69.4331	74.8148	40.4959	40.2046	38.822	40.2198
ENSMUSG00000019961	Tmpo	2.17747e-05	0.000199272	1.65175	1.65175	83.5412	50.5774	88.4074	73.7871	78.561	93.4092	52.0838	47.5068	52.8111	49.9115
ENSMUSG00000071054	Safb	2.18095e-05	0.00019948	1.55956	1.55956	106.134	68.054	107.655	102.618	101.166	113.1	72.0551	70.5552	69.1854	60.4334
ENSMUSG00000000134	Tfe3	2.18652e-05	0.00019988	1.83557	1.83557	51.7812	28.2099	46.5699	47.1867	54.1153	59.2741	27.5061	28.793	27.8404	28.6977
ENSMUSG00000036040	Adamtsl2	2.19593e-05	0.000200628	2.21674	2.21674	30.7594	13.876	33.3427	28.1165	27.0306	34.5447	14.0802	13.8551	15.6448	11.9261
ENSMUSG00000027386	Fbln7	2.2239e-05	0.000203072	2.99848	2.99848	19.4408	6.48354	19.9676	20.5861	13.5961	23.6115	7.13359	5.33108	8.25009	5.22275
ENSMUSG00000109324	Prmt1	2.24115e-05	0.000204355	1.92177	1.92177	42.0433	21.8774	41.7738	39.6073	41.9728	44.8237	24.0172	20.491	22.8186	20.1908
ENSMUSG00000079057	Cyp4v3	2.24117e-05	0.000204355	3.09788	3.09788	15.5888	5.03208	16.3757	12.249	14.5654	19.1673	5.70067	5.08119	4.77351	4.57665
ENSMUSG00000056537	Rlim	2.24166e-05	0.000204355	1.61646	1.61646	88.0963	54.4996	82.8711	81.2687	89.8149	98.4533	57.2239	50.811	55.2392	54.7304
ENSMUSG00000113175	Gm9973	2.24784e-05	0.000204806	0.144345	-6.92783	1.11666	7.73603	0.655123	2.02936	1.34625	0.436338	9.12723	7.55232	7.67067	6.59572
ENSMUSG00000051351	Zfp46	2.27901e-05	0.000207531	2.41795	2.41795	24.8255	10.2672	25.2924	21.5885	21.9423	30.4822	10.3733	9.35708	10.6506	10.6877
ENSMUSG00000035095	Fam167a	2.28213e-05	0.000207701	9.52608	9.52608	5.51941	0.579399	4.07815	2.98287	6.54236	8.47947	1.05922	0.361052	0.579531	0.323151
ENSMUSG00000027469	Tpx2	2.2966e-05	0.000208903	5.33117	5.33117	9.26948	1.73873	10.0579	6.13678	8.61542	12.2693	1.74454	0.944128	2.73171	1.53459
ENSMUSG00000055302	Mrfap1	2.30488e-05	0.000209542	1.3364	1.3364	316.978	237.188	313.249	310.6	311.417	332.659	240.047	236.396	234.008	238.304
ENSMUSG00000074457	S100a16	2.31151e-05	0.000210029	1.76627	1.76627	62.837	35.5761	66.1994	54.2032	58.3685	72.5793	36.6019	34.4292	34.9591	36.3164
ENSMUSG00000040118	Cacna2d1	2.32422e-05	0.000211068	3.68925	3.68925	13.2085	3.58026	15.3826	10.3909	9.80003	17.2588	3.76933	4.0261	3.83538	2.69219
ENSMUSG00000028307	Aldob	2.3351e-05	0.00021194	0.75226	-1.32933	3889.69	5170.67	4005.87	4337.78	3869.27	3345.78	4998.19	5105.38	4888.28	5690.81
ENSMUSG00000009863	Sdhb	2.33732e-05	0.000212025	0.696251	-1.43626	160.778	230.919	166.359	175.984	160.948	139.786	216.435	236.958	226.92	243.345
ENSMUSG00000047181	Samd14	2.34705e-05	0.000212791	2.75023	2.75023	19.6956	7.16144	21.7215	15.6719	17.1231	24.2658	7.4451	6.66382	7.78104	6.75725
ENSMUSG00000030217	Art4	2.35476e-05	0.000213373	4.1039	4.1039	12.6234	3.07596	17.0307	12.1757	7.6462	13.6325	3.92508	2.85995	3.53187	1.99225
ENSMUSG00000021395	Spin1	2.36035e-05	0.000213762	1.58657	1.58657	122.217	77.0323	119.869	104.962	116.283	147.777	78.9977	74.9664	77.2557	76.9128
ENSMUSG00000020075	Ddx21	2.40428e-05	0.000217622	1.73632	1.73632	76.8124	44.2386	67.3407	65.9634	83.5957	90.3832	44.1717	43.703	47.5687	41.5121
ENSMUSG00000034616	Ssh3	2.43709e-05	0.000220471	1.83795	1.83795	48.8017	26.5522	51.43	43.5191	46.8998	53.3575	26.8831	26.1552	27.8127	25.3596
ENSMUSG00000047824	Pygo2	2.45531e-05	0.000221998	1.84056	1.84056	48.4685	26.3335	48.3235	45.5729	44.9071	55.0757	26.042	27.599	25.633	26.0595
ENSMUSG00000027803	Wwtr1	2.47271e-05	0.000223449	1.54682	1.54682	118.036	76.3087	112.893	109.412	113.451	136.411	79.8395	72.6084	77.2006	75.5938
ENSMUSG00000040943	Tet2	2.51139e-05	0.00022682	1.91137	1.91137	74.9607	39.2183	57.9374	63.5676	89.41	88.9652	31.3374	39.0935	45.8302	40.5966
ENSMUSG00000044863	Defb36	2.52487e-05	0.000227913	138.146	138.146	1.97141	0.0142705	1.79613	1.34479	2.04624	2.69932	0.0001	0.055631	0.0001	0.0001
ENSMUSG00000037679	Inf2	2.52863e-05	0.000228128	3.03667	3.03667	17.2826	5.69131	17.0518	14.0093	14.0539	24.0204	6.07448	5.77533	4.99425	5.9227
ENSMUSG00000029817	Tra2a	2.54069e-05	0.000229091	1.68282	1.68282	81.5583	48.4653	81.6682	75.5723	76.2721	92.728	55.7603	43.9255	45.1956	48.9965
ENSMUSG00000019779	Frk	2.55109e-05	0.000229904	2.16619	2.16619	32.6904	15.0912	34.547	26.6494	31.0153	38.5528	15.5754	13.5774	15.9759	15.2374
ENSMUSG00000023186	Vwa5a	2.55924e-05	0.000230513	1.89014	1.89014	57.8965	30.6308	59.8604	46.3797	52.3382	73.016	32.6771	29.8481	30.8755	29.1284
ENSMUSG00000052920	Prkg1	2.57073e-05	0.000231422	4.43467	4.43467	10.002	2.2554	11.7905	7.26144	7.37697	13.578	2.77251	2.05475	2.12468	2.07301
ENSMUSG00000020866	Cacna1g	2.57396e-05	0.000231512	6.56223	6.56223	5.87614	0.895448	7.31101	6.45462	4.22699	5.50761	0.841167	0.944128	0.772675	1.02309
ENSMUSG00000032289	Thsd4	2.57453e-05	0.000231512	2.98641	2.98641	16.1179	5.39708	18.9959	14.2295	13.2731	17.9677	5.45147	4.72024	5.60128	5.81503
ENSMUSG00000014164	Klhl3	2.5796e-05	0.000231842	0.539013	-1.85524	36.6517	67.9979	39.4702	45.1572	33.7345	28.2195	66.1628	61.4724	67.6001	76.7516
ENSMUSG00000041696	Rasl12	2.59164e-05	0.000232797	3.50607	3.50607	15.8414	4.51829	18.7423	8.06824	17.6346	18.922	4.29889	4.22046	4.22168	5.33045
ENSMUSG00000089762	Ier5l	2.60825e-05	0.000234162	2.68912	2.68912	19.6998	7.32575	18.3407	21.0995	17.9038	21.4575	6.41713	8.16316	8.6088	6.11115
ENSMUSG00000061959	Ces1e	2.61234e-05	0.000234402	0.499317	-2.00274	40.8198	81.7513	43.5065	54.6682	40.9226	24.1569	92.424	77.0217	78.5547	79.0133
ENSMUSG00000020023	Tmcc3	2.61841e-05	0.000234819	1.9394	1.9394	54.1132	27.9021	52.1273	40.3895	57.3189	66.6357	29.6555	25.9886	28.7785	27.1902
ENSMUSG00000031662	Snx20	2.62693e-05	0.000235456	8.99856	8.99856	4.45589	0.495178	4.35283	3.76524	4.28084	5.42581	0.46736	0.694238	0.469164	0.350072
ENSMUSG00000057933	Gsta2	2.63471e-05	0.000236026	1.63007	1.63007	200.924	123.26	205.549	216.789	179.215	202.129	135.394	106.797	94.1836	156.672
ENSMUSG00000003200	Sh3gl1	2.65182e-05	0.00023743	1.93258	1.93258	42.6809	22.085	43.1051	37.6024	41.2997	48.7223	22.522	23.6841	20.0871	22.0483
ENSMUSG00000006476	Nsmf	2.6858e-05	0.000240342	1.69185	1.69185	69.1039	40.8452	70.7216	62.467	67.9265	75.3049	36.5397	42.8981	41.6918	42.2389
ENSMUSG00000037815	Ctnna1	2.69082e-05	0.000240661	1.36295	1.36295	377.472	276.952	379.112	338.328	378.076	414.397	287.49	272.795	268.499	279.035
ENSMUSG00000024782	Ak3	2.70401e-05	0.00024171	0.727909	-1.3738	229.388	315.133	231.721	252.726	227.755	205.321	319	308.699	316.659	316.178
ENSMUSG00000027398	Il1b	2.72034e-05	0.000243039	7.55588	7.55588	6.36497	0.842386	5.66288	9.02176	3.93084	6.84358	0.560812	0.777534	1.51766	0.511597
ENSMUSG00000035199	Arl6ip5	2.73403e-05	0.00024413	1.71895	1.71895	75.6778	44.0257	77.2294	62.9072	72.5842	90.0014	44.3898	44.6193	41.1397	45.9541
ENSMUSG00000028790	Khdrbs1	2.74989e-05	0.000245414	1.60836	1.60836	94.5909	58.8119	92.6766	82.3938	94.5806	108.732	61.3354	56.7807	59.9579	57.1799
ENSMUSG00000036246	Gmip	2.77346e-05	0.000247384	2.30207	2.30207	28.572	12.4115	29.6875	23.3489	26.4653	34.7903	10.6225	13.0777	12.7476	13.1913
ENSMUSG00000030811	Fbxl19	2.77812e-05	0.000247666	2.00513	2.00513	34.7244	17.3178	34.97	33.4706	33.8691	36.5894	17.6314	17.4369	18.3487	15.8565
ENSMUSG00000037608	Bclaf1	2.79188e-05	0.000248758	1.56817	1.56817	101.282	64.5861	104.359	91.8556	95.5488	113.368	66.7561	64.6935	65.1445	61.7567
ENSMUSG00000026930	Gpsm1	2.79534e-05	0.000248932	3.53045	3.53045	13.8121	3.91228	16.587	10.8799	11.0923	16.6862	4.01853	4.55364	4.35963	2.71911
ENSMUSG00000100755	Rps23-ps1	2.80447e-05	0.000249611	1.47296	1.47296	160.024	108.641	167.086	146.609	151.824	174.574	115.337	102.654	104.03	112.553
ENSMUSG00000036940	Kdm1a	2.82372e-05	0.000251189	1.875	1.875	46.6719	24.8917	44.5839	42.0523	44.9343	55.1297	25.7305	24.1561	24.9157	24.7673
ENSMUSG00000032363	Adamts7	2.87364e-05	0.000255493	3.76693	3.76693	11.2325	2.98188	13.4809	9.63299	8.56158	13.2508	3.23977	2.77665	2.89726	3.01524
ENSMUSG00000045394	Epcam	2.91152e-05	0.000258721	1.56699	1.56699	123.197	78.6198	125.423	115.867	115.064	136.436	87.8471	84.3762	68.7039	73.5722
ENSMUSG00000040865	Ino80d	2.9263e-05	0.000259896	1.84462	1.84462	54.984	29.8078	52.2526	45.2562	55.7306	66.7153	29.8426	29.3483	29.5926	30.4476
ENSMUSG00000020184	Mdm2	2.93271e-05	0.000260325	1.69504	1.69504	79.3565	46.8168	70.9747	71.7584	80.8226	93.899	48.9064	46.7291	41.9398	49.6957
ENSMUSG00000037440	Vnn1	2.94729e-05	0.000261479	0.587746	-1.70142	84.314	143.453	79.1308	109.8	82.3841	65.9265	133.044	169.786	148.031	122.948
ENSMUSG00000039405	Prss23	2.9559e-05	0.000262103	1.84721	1.84721	58.5518	31.6974	65.7892	50.9785	48.0839	69.3478	32.5116	30.7521	31.9573	31.5705
ENSMUSG00000029723	Tsc22d4	2.95786e-05	0.000262136	1.7191	1.7191	62.9207	36.6009	61.0222	56.4776	68.8142	65.382	34.2659	38.3721	35.2074	38.5506
ENSMUSG00000089715	Cbx6	2.95967e-05	0.000262156	1.52178	1.52178	157.785	103.684	175.055	158.305	127.614	170.136	103.671	101.343	104.435	105.289
ENSMUSG00000017781	Pitpna	2.97247e-05	0.000263149	1.46402	1.46402	130.374	89.0521	130.711	124.934	128.905	136.951	89.4643	86.6561	91.3831	88.7057
ENSMUSG00000036672	Cenpt	3.0201e-05	0.000267223	3.55988	3.55988	12.2164	3.4317	11.6426	10.5131	11.2	15.5138	3.02171	3.27643	3.11799	4.30745
ENSMUSG00000106734	Gm20559	3.0357e-05	0.000268459	3.16324	3.16324	17.8997	5.65868	18.0449	12.7869	16.2885	24.4839	5.60722	4.13716	7.53271	5.35736
ENSMUSG00000049401	Ogfr	3.04653e-05	0.000269273	1.70724	1.70724	68.1295	39.9063	68.9254	62.0025	63.6458	77.9505	38.3154	40.7321	43.1815	37.3932
ENSMUSG00000010122	Slc47a1	3.05053e-05	0.000269482	0.746103	-1.3403	517.384	693.448	517.137	572.881	530.647	448.839	680.8	724.571	696.729	671.689
ENSMUSG00000032423	Syncrip	3.05983e-05	0.00027016	1.60008	1.60008	101.715	63.5687	97.3386	89.2359	102.785	117.526	68.8378	58.7329	63.3405	63.3748
ENSMUSG00000029373	Pf4	3.0618e-05	0.00027019	14.436	14.436	3.26358	0.226072	3.14844	2.95842	2.50393	4.44427	0.187004	0.333286	0.27602	0.107784
ENSMUSG00000017615	Tnfaip1	3.07554e-05	0.000271258	1.61711	1.61711	90.2206	55.7912	86.6952	78.2129	93.0991	102.898	54.7006	53.9204	58.3297	56.2111
ENSMUSG00000043099	Hic1	3.08144e-05	0.000271633	4.09974	4.09974	10.6224	2.59099	9.52963	10.7332	7.88851	14.3414	2.11834	3.19313	2.86967	2.18069
ENSMUSG00000090877	Hspa1b	3.1064e-05	0.000273687	3.61278	3.61278	473.462	131.052	294.804	690.642	425.502	482.905	217.191	154.497	72.0077	80.5251
ENSMUSG00000118667	Ahnak2	3.11406e-05	0.000274216	10.8783	10.8783	4.07901	0.374966	3.93024	4.44981	1.99239	5.94384	0.373908	0.305521	0.524347	0.29623
ENSMUSG00000025612	Bach1	3.11667e-05	0.0002743	1.89275	1.89275	55.9054	29.5366	46.697	48.2623	59.984	68.7077	31.9607	26.6272	28.2543	31.3091
ENSMUSG00000006932	Ctnnb1	3.1275e-05	0.000275107	1.33496	1.33496	563.407	422.042	553.623	518.4	545.652	635.988	433.35	406.652	427.121	421.052
ENSMUSG00000023022	Lima1	3.14382e-05	0.000276396	1.53008	1.53008	121.946	79.6996	129.927	122.612	103.654	131.576	80.3373	78.8557	80.5135	79.0937
ENSMUSG00000035711	Dok3	3.15158e-05	0.000276931	3.68248	3.68248	11.6712	3.16938	13.7978	9.60853	9.28848	13.987	3.39552	2.66559	3.0904	3.52674
ENSMUSG00000086784	Isoc2a	3.16896e-05	0.00027831	0.653007	-1.53138	88.965	136.239	87.7732	102.71	90.2995	75.0603	137.997	134.163	133.104	139.693
ENSMUSG00000010025	Aldh3a2	3.17256e-05	0.000278478	0.696393	-1.43597	191.382	274.819	182.484	209.742	199.437	173.865	264.5	285.495	307.632	241.646
ENSMUSG00000027293	Ehd4	3.179e-05	0.000278896	1.78344	1.78344	63.9802	35.8747	63.1781	56.4772	57.3997	78.8774	37.817	36.8449	35.6765	33.1667
ENSMUSG00000031709	Tbc1d9	3.20096e-05	0.000280674	2.90303	2.90303	16.8487	5.80381	17.2753	13.4963	15.7927	20.8336	6.2192	5.19225	6.486	5.31999
ENSMUSG00000053303	Slc22a26	3.23135e-05	0.000283188	0.328009	-3.04869	6.1308	18.6909	3.46538	7.50592	7.43081	6.13469	16.9149	20.6021	19.3421	17.9025
ENSMUSG00000035936	Aldh5a1	3.26752e-05	0.000286207	0.612389	-1.63295	55.1244	90.0154	57.0505	63.3711	54.3302	45.7231	88.0832	91.8758	91.8536	88.2467
ENSMUSG00000042109	Csdc2	3.27273e-05	0.000286511	4.3522	4.3522	8.88058	2.04048	9.59299	7.67706	7.67313	10.5789	1.71339	2.38794	1.93154	2.12685
ENSMUSG00000033788	Dysf	3.28138e-05	0.000287117	2.33444	2.33444	27.5055	11.7825	28.0394	21.7108	26.1693	34.1085	13.1457	12.2725	10.7334	10.9838
ENSMUSG00000028034	Fubp1	3.28314e-05	0.000287118	1.64463	1.64463	97.6787	59.3924	99.2037	86.0356	91.1074	114.378	66.3511	51.4496	60.2331	59.5492
ENSMUSG00000038967	Pdk2	3.31141e-05	0.000289438	0.680105	-1.47036	172.516	253.661	189.64	190.237	169.803	140.332	247.586	249.054	239.307	278.688
ENSMUSG00000022901	Cd86	3.32213e-05	0.000290221	5.56083	5.56083	7.64521	1.37483	7.77586	4.88989	6.05775	11.8603	1.24613	1.19402	1.76599	1.2923
ENSMUSG00000047798	Cd300lf	3.33435e-05	0.000291135	22.9604	22.9604	2.59357	0.112958	2.78923	0.782466	3.12316	3.68086	0.0935519	0.166693	0.110468	0.0808627
ENSMUSG00000028862	Map3k6	3.33794e-05	0.000291193	4.20681	4.20681	13.5524	3.22155	10.3114	6.03899	17.1231	20.7487	2.74136	3.35973	3.25595	3.52674
ENSMUSG00000026970	Rbms1	3.33853e-05	0.000291193	1.68184	1.68184	77.7657	46.2383	79.2373	68.335	71.561	91.9376	46.1651	48.3399	47.4032	43.0467
ENSMUSG00000024383	Map3k2	3.34365e-05	0.000291486	1.72786	1.72786	73.0303	42.2662	64.6995	63.3718	79.4227	84.6575	45.6981	40.038	43.8989	39.4392
ENSMUSG00000046721	Rpl14-ps1	3.36587e-05	0.000293268	1.43372	1.43372	202.654	141.348	209.922	188.495	196.027	216.172	158.396	134.814	133.348	138.863
ENSMUSG00000025261	Huwe1	3.39187e-05	0.000295379	1.39906	1.39906	236.263	168.873	228.269	215.396	242.046	259.377	171.443	165.902	175.533	162.62
ENSMUSG00000034681	Rnps1	3.40135e-05	0.000296048	1.78623	1.78623	55.4763	31.0578	53.9739	47.9866	55.074	64.8849	31.835	30.6196	30.3852	31.3933
ENSMUSG00000037703	Lzts3	3.4244e-05	0.000297796	0.680314	-1.46991	125.063	183.831	141.765	133.395	110.17	114.865	178.309	188.716	181.506	186.785
ENSMUSG00000021288	Klc1	3.42504e-05	0.000297796	1.79803	1.79803	49.1735	27.3485	50.0144	46.4774	46.819	53.3849	27.3504	26.5717	29.4131	26.0595
ENSMUSG00000060550	H2-Q7	3.4349e-05	0.000298497	2.14994	2.14994	41.1987	19.1627	48.3295	30.3229	38.0386	48.0994	16.0526	17.0966	21.348	22.1435
ENSMUSG00000041453	Rpl21	3.44627e-05	0.000299328	1.47299	1.47299	139.72	94.8547	149.472	134.999	130.469	143.922	102.308	93.0985	90.2535	93.7753
ENSMUSG00000041797	Abca9	3.45055e-05	0.000299542	3.36208	3.36208	13.8203	4.11065	14.0303	12.0045	11.2808	17.9676	4.26774	4.97013	4.08371	3.12293
ENSMUSG00000042613	Pbxip1	3.4545e-05	0.000299728	1.46335	1.46335	143.728	98.2184	149.515	132.171	142.449	150.775	103.732	92.9869	95.9925	100.173
ENSMUSG00000037965	Zc3h7a	3.47369e-05	0.000301124	1.69265	1.69265	69.0895	40.8173	65.4387	64.3743	65.5576	81.0041	43.4554	40.2046	40.3395	39.2776
ENSMUSG00000022858	Tra2b	3.47423e-05	0.000301124	1.55609	1.55609	103.906	66.774	98.8501	96.4923	111.364	108.939	73.6863	63.3294	62.623	67.4727
ENSMUSG00000028465	Tln1	3.49164e-05	0.000302474	1.37174	1.37174	246.33	179.575	242.401	239.918	239.913	263.105	181.027	173.37	189.916	173.99
ENSMUSG00000024165	Jpt2	3.49518e-05	0.000302623	1.78913	1.78913	57.5532	32.1683	60.072	48.6535	55.8651	65.6266	30.4031	30.0979	34.4073	33.7589
ENSMUSG00000022378	Cyrib	3.5546e-05	0.000307607	2.49829	2.49829	23.4765	9.39701	24.5316	17.2122	22.9115	29.2554	9.75024	8.96834	9.93321	8.93786
ENSMUSG00000042608	Stk40	3.56135e-05	0.00030803	1.68336	1.68336	102.686	61.0003	77.3119	97.1568	119.083	117.242	59.0007	63.7497	59.5713	61.676
ENSMUSG00000041351	Rap1gap	3.57485e-05	0.000309036	0.613682	-1.62951	53.5324	87.2314	57.2828	57.8218	53.4692	45.5324	86.0693	91.6264	79.0234	92.204
ENSMUSG00000005686	Ampd3	3.57692e-05	0.000309053	1.96475	1.96475	37.7859	19.232	41.0552	35.72	33.3575	41.0048	20.4038	19.4637	18.5971	18.4678
ENSMUSG00000035769	Xylb	3.63093e-05	0.000313556	0.736074	-1.35856	352.093	478.34	345.111	382.914	376.407	303.927	469.517	464.066	484.731	495.035
ENSMUSG00000040481	Bptf	3.69882e-05	0.000319252	1.71221	1.71221	64.5719	37.7125	64.3825	60.535	60.3883	72.9881	41.898	35.7066	37.8839	35.374
ENSMUSG00000047810	Ccdc88b	3.72117e-05	0.000321014	4.62429	4.62429	8.80096	1.9032	9.31834	6.18568	7.29621	12.4056	2.02489	1.55497	2.01431	2.01917
ENSMUSG00000034652	Cd300a	3.72539e-05	0.000321211	6.58903	6.58903	6.31727	0.958755	7.56456	4.10752	4.98084	8.61578	1.33958	0.749769	1.07619	0.673123
ENSMUSG00000025823	Pdia4	3.74173e-05	0.000322452	1.47795	1.47795	197.091	133.355	184.801	206.178	168.295	229.107	140.365	127.638	131.09	134.335
ENSMUSG00000030340	Scnn1a	3.76016e-05	0.000323749	0.619766	-1.61351	74.4845	120.182	83.7782	77.8221	76.621	59.6832	112.857	106.646	125.907	135.306
ENSMUSG00000037907	Ankrd13b	3.76071e-05	0.000323749	2.22103	2.22103	28.972	13.0444	29.7086	27.774	27.6499	30.755	10.9028	12.6057	16.2242	12.4375
ENSMUSG00000017009	Sdc4	3.7774e-05	0.000325017	1.37462	1.37462	512.345	372.718	441.253	479.64	584.146	544.425	362.874	377.972	371.995	378.024
ENSMUSG00000022479	Vdr	3.80013e-05	0.000326803	0.707009	-1.41441	216.974	306.89	213.918	208.794	248.041	197.152	274.655	336.379	309.223	307.275
ENSMUSG00000058881	Zfp516	3.80247e-05	0.000326835	2.89698	2.89698	17.4618	6.02757	18.9535	13.4959	15.7231	21.6757	5.82526	5.83086	7.31198	5.14199
ENSMUSG00000021477	Ctsl	3.81308e-05	0.000327576	1.32037	1.32037	550.163	416.674	519.986	516.297	552.103	612.321	419.821	411.372	412.122	423.383
ENSMUSG00000071537	Klrg2	3.8169e-05	0.000327735	7.32728	7.32728	5.16558	0.70498	4.28944	3.93638	5.8693	6.57093	0.872318	0.8053	0.551939	0.59236
ENSMUSG00000022969	Il10rb	3.84728e-05	0.000330171	1.86387	1.86387	57.4316	30.8132	60.5573	50.5853	52.9848	65.5998	36.2281	25.2389	28.2269	33.5705
ENSMUSG00000060126	Tpt1	3.85805e-05	0.000330925	1.31076	1.31076	484.57	369.687	489.187	466.277	468.423	514.401	369.75	366.513	358.38	384.103
ENSMUSG00000026278	Bok	3.87745e-05	0.000332416	2.2723	2.2723	35.0033	15.4044	37.0405	35.182	25.2537	42.5334	15.4196	16.6872	18.0177	11.4953
ENSMUSG00000029413	Naaa	3.92136e-05	0.000336006	2.82788	2.82788	19.8151	7.00705	20.2424	13.6671	18.1192	27.2377	7.35164	6.10852	6.81533	7.75332
ENSMUSG00000033653	Vps8	3.94921e-05	0.000338217	0.586937	-1.70376	34.3116	58.4587	32.6035	34.7177	36.6421	33.2905	62.6131	56.2252	56.3428	58.6611
ENSMUSG00000044646	Zbtb7c	3.96894e-05	0.000339731	4.18649	4.18649	10.9834	2.62354	9.63529	6.72356	11.4962	16.0864	2.08719	2.36017	2.73171	3.31137
ENSMUSG00000061028	Clasrp	3.97873e-05	0.000340393	1.93787	1.93787	36.6227	18.8985	38.583	36.6246	33.8153	37.462	18.2855	19.908	19.0386	18.3602
ENSMUSG00000009281	Rarres2	3.987e-05	0.000340925	2.05657	2.05657	41.4338	20.147	46.8707	43.8961	32.7905	42.1631	23.3322	17.7159	16.7988	22.7484
ENSMUSG00000022040	Ephx2	3.99022e-05	0.000341024	0.720507	-1.38791	302.756	420.199	303.612	322.48	326.189	258.727	427.412	446.625	430.855	375.915
ENSMUSG00000038530	Rgs4	4.00278e-05	0.000341921	4.9824	4.9824	8.43184	1.69233	6.38127	7.18807	7.35004	12.8145	2.30525	1.6105	1.26933	1.58843
ENSMUSG00000045392	Olfr1033	4.00847e-05	0.00034223	4.98911	4.98911	8.50676	1.70507	11.3256	7.89714	4.79238	10.0063	2.24295	1.47167	1.65562	1.45383
ENSMUSG00000024960	Plcb3	4.02578e-05	0.00034353	1.72524	1.72524	58.5233	33.9218	57.0918	54.4	57.776	64.8355	30.9015	34.9847	35.9525	33.8399
ENSMUSG00000078606	Gvin2	4.05666e-05	0.000345987	2.88793	2.88793	28.8442	9.98784	34.0036	19.5364	20.5754	41.2606	8.29974	8.64033	15.2493	7.75847
ENSMUSG00000097415	AU020206	4.06299e-05	0.000346349	2.60381	2.60381	23.2489	8.92882	26.3278	16.2342	19.7615	30.6731	8.97149	9.24602	8.82953	8.66863
ENSMUSG00000032172	Olfm2	4.08411e-05	0.00034797	8.18778	8.18778	4.56393	0.557407	4.52187	3.3496	4.4693	5.91658	0.49851	0.55541	0.717491	0.457755
ENSMUSG00000026277	Stk25	4.09845e-05	0.000349002	1.47979	1.47979	121.191	81.8975	123.936	115.85	117.125	127.855	83.8811	85.2672	80.6079	77.8405
ENSMUSG00000015568	Lpl	4.10044e-05	0.000349002	0.432296	-2.31323	541.39	1252.36	401.976	632.709	753.397	377.488	1222.35	1348.21	1578.5	860.374
ENSMUSG00000075602	Ly6a	4.10436e-05	0.000349156	1.36958	1.36958	547.247	399.573	563.958	481.381	586.161	557.498	423.519	398.507	428.729	347.564
ENSMUSG00000029185	Fam114a1	4.13248e-05	0.000351367	3.21502	3.21502	13.4233	4.1752	15.0656	12.4202	10.5	15.7047	4.29889	3.99833	4.63555	3.76903
ENSMUSG00000105388	Rpl36a-ps2	4.15255e-05	0.000352892	1.69202	1.69202	67.6491	39.9812	72.6146	62.6295	62.0803	73.2655	44.8063	37.5886	38.0747	39.4683
ENSMUSG00000019256	Ahr	4.16045e-05	0.000353382	2.89431	2.89431	18.4688	6.38107	16.756	13.3248	17.9846	25.8199	6.01217	6.24734	7.39475	5.86886
ENSMUSG00000046731	Kctd11	4.20008e-05	0.000356238	2.91517	2.91517	17.7033	6.07283	14.8542	15.9653	14.5923	25.4112	5.60722	6.63607	6.04275	6.00346
ENSMUSG00000048120	Entpd1	4.20052e-05	0.000356238	2.61427	2.61427	21.7482	8.31901	22.7569	16.8943	18.2807	29.0645	8.65998	7.46901	8.82953	8.31866
ENSMUSG00000110275	Gm5905	4.20053e-05	0.000356238	1.73085	1.73085	61.2446	35.3841	64.5824	51.9471	59.1703	69.2817	35.9345	34.7262	35.3156	35.5614
ENSMUSG00000031304	Il2rg	4.26219e-05	0.000361282	3.6389	3.6389	11.453	3.14738	13.0152	8.50833	11.1462	13.1418	2.77251	2.72112	3.86298	3.23061
ENSMUSG00000039529	Atp8b1	4.26704e-05	0.000361508	2.67017	2.67017	18.7272	7.01347	18.4675	18.7524	16.4231	21.2667	8.31732	5.96969	6.15311	7.61872
ENSMUSG00000001794	Capns1	4.27175e-05	0.000361721	1.36525	1.36525	268.802	196.889	269.514	245.171	274.021	286.52	190.08	199.469	203.737	194.26
ENSMUSG00000016756	Cmah	4.29718e-05	0.000363688	0.5776	-1.7313	31.6273	54.7564	31.103	33.715	33.1421	28.5463	54.6068	53.1987	56.8393	54.3803
ENSMUSG00000027012	Dync1i2	4.30074e-05	0.000363804	1.5204	1.5204	115.083	75.6922	115.579	102.905	112.133	129.726	76.3814	75.1619	73.5596	77.6666
ENSMUSG00000044254	Pcsk9	4.31259e-05	0.00036462	4.06927	4.06927	9.38198	2.30557	7.92377	8.89952	11.7116	8.99751	2.461	2.02698	2.0695	2.66527
ENSMUSG00000032402	Smad3	4.33969e-05	0.000366724	2.06624	2.06624	62.3492	30.1752	53.2049	42.5902	60.6843	92.946	28.3783	27.96	32.807	31.5514
ENSMUSG00000029735	Tpk1	4.35515e-05	0.000367843	0.640528	-1.56121	71.3331	111.366	70.576	81.9531	72.2882	60.5001	113.76	110.117	116.274	105.318
ENSMUSG00000021279	Cdc42bpb	4.37639e-05	0.000369448	1.48932	1.48932	131.351	88.1951	131.572	123.954	125.981	143.906	82.393	88.6553	96.4067	85.3141
ENSMUSG00000032436	Cmtm7	4.39102e-05	0.000370493	3.57386	3.57386	12.096	3.38456	12.4876	9.99927	10.9846	14.9139	2.55445	4.44258	3.11799	3.41905
ENSMUSG00000031431	Tsc22d3	4.39686e-05	0.000370797	1.97957	1.97957	93.9469	47.4583	140.998	69.5081	89.1159	76.1238	61.4605	43.6475	41.9675	42.7773
ENSMUSG00000014498	Ankrd52	4.40406e-05	0.000371215	1.70543	1.70543	63.2278	37.0744	61.8259	61.1468	62.0559	67.8896	36.3529	34.9847	42.8505	34.1089
ENSMUSG00000045658	Pid1	4.50512e-05	0.00037954	3.9186	3.9186	10.6392	2.71504	12.6568	9.19291	7.83467	12.8691	3.14632	2.499	3.11799	2.09993
ENSMUSG00000028059	Arhgef2	4.55789e-05	0.00038379	1.66174	1.66174	76.1076	45.8	80.4621	66.623	70.726	86.6201	42.1782	45.5633	48.1756	47.2731
ENSMUSG00000037174	Elf2	4.56262e-05	0.000383993	1.84367	1.84367	44.7666	24.2813	46.2637	39.5863	43.2113	50.0079	25.1447	24.199	23.1861	24.598
ENSMUSG00000080848	Gm9385	4.56876e-05	0.000384315	1.4259	1.4259	156.779	109.951	160.442	153.678	152.973	160.02	105.87	118.87	106.849	108.209
ENSMUSG00000032114	Slc37a4	4.57382e-05	0.000384545	0.697603	-1.43348	186.162	266.859	205.059	187.012	197.345	155.189	263.344	254.279	256.769	293.038
ENSMUSG00000021948	Prkcd	4.59527e-05	0.000386152	1.57175	1.57175	105.785	67.3039	106.114	92.2707	103.304	121.466	61.1803	67.4427	71.8501	68.7291
ENSMUSG00000021263	Degs2	4.61504e-05	0.000387617	0.534221	-1.87188	29.6135	55.4331	25.6738	36.8483	31.8054	24.1288	52.765	57.657	59.4882	51.8195
ENSMUSG00000028541	B4galt2	4.61846e-05	0.000387707	4.39902	4.39902	8.83025	2.00732	8.87427	6.97396	7.66665	11.8085	2.34994	1.70784	2.2606	1.71342
ENSMUSG00000032855	Pkd1	4.653e-05	0.000390408	1.82854	1.82854	47.9642	26.2309	50.3061	48.2771	40.2721	52.9955	24.9008	25.8151	27.2612	26.9417
ENSMUSG00000026068	Il18rap	4.6821e-05	0.000392651	10.3419	10.3419	3.93113	0.380118	3.52877	2.00491	4.55007	5.64393	0.342757	0.361052	0.331204	0.484676
ENSMUSG00000020102	Slc16a7	4.70626e-05	0.000394477	0.615785	-1.62394	92.3512	149.973	109.877	104.225	87.796	67.4538	153.356	138.438	146.626	161.473
ENSMUSG00000022074	Tnfrsf10b	4.7421e-05	0.00039728	3.61037	3.61037	10.8943	3.01751	11.0721	8.31274	12.0077	12.1875	2.86596	2.77665	2.98003	3.44598
ENSMUSG00000030002	Dusp11	4.74824e-05	0.000397593	1.4419	1.4419	163.253	113.221	167.982	150.386	154.619	180.03	117.594	109.035	111.444	114.818
ENSMUSG00000031309	Rps6ka3	4.76265e-05	0.000398598	1.69791	1.69791	79.2007	46.646	74.8841	67.0883	79.153	95.7	46.9441	43.1755	52.3421	44.1235
ENSMUSG00000071072	Ptges3	4.81185e-05	0.000402512	1.47269	1.47269	132.016	89.6429	124.692	136.072	125.841	141.475	95.9142	90.4017	84.1568	88.1134
ENSMUSG00000028068	Iqgap3	4.83846e-05	0.000404533	7.2898	7.2898	5.36401	0.735824	5.09239	3.93638	4.55007	7.87965	0.778866	0.444348	0.993411	0.726965
ENSMUSG00000025239	Limd1	4.85128e-05	0.0004054	1.54927	1.54927	98.3323	63.4702	97.0284	90.0215	95.8447	110.449	61.8962	64.8878	66.4417	60.6529
ENSMUSG00000002396	Ocel1	4.85591e-05	0.000405582	1.95822	1.95822	52.6446	26.8839	44.1307	45.0673	72.2932	49.1105	25.5085	25.9649	29.9055	26.1537
ENSMUSG00000028833	Ncdn	4.86751e-05	0.000406346	1.86204	1.86204	42.7408	22.9538	41.2666	39.1921	41.1921	49.3225	22.5221	23.3787	22.6531	23.2597
ENSMUSG00000030283	St8sia1	4.87775e-05	0.000406996	0.682302	-1.46563	95.6086	140.127	96.7955	97.7469	100.799	87.0837	136.346	145.713	148.335	130.109
ENSMUSG00000038745	Nlrp6	4.88325e-05	0.000407249	0.642951	-1.55533	101.442	157.775	119.319	114.252	84.7262	87.4122	148.28	158.739	159.259	164.813
ENSMUSG00000052915	Msl1	4.8928e-05	0.00040784	1.52688	1.52688	109.266	71.5615	110.256	110.095	102.199	114.511	75.665	69.9414	77.0919	63.5605
ENSMUSG00000038545	Cul7	4.95989e-05	0.000413225	1.84616	1.84616	46.5585	25.2192	51.2821	43.3968	41.5153	50.031	24.3599	28.293	24.6398	23.5827
ENSMUSG00000013707	Tnfaip8l2	4.98409e-05	0.000415032	6.96004	6.96004	5.1998	0.747093	5.66288	3.96083	4.52315	6.65273	0.716565	0.55541	0.800267	0.915411
ENSMUSG00000026234	Ncl	5.00664e-05	0.000416699	1.34897	1.34897	312.736	231.832	312.996	282.556	320.138	335.279	246.962	221.124	229.978	229.286
ENSMUSG00000056851	Pcbp2	5.01202e-05	0.000416938	1.35959	1.35959	230.245	169.349	233.421	224.419	228.324	234.815	179.483	167.812	166.652	163.469
ENSMUSG00000059089	Fcgr4	5.02004e-05	0.000417395	4.97029	4.97029	9.70893	1.95339	11.3045	5.03658	10.5808	11.9148	1.18382	2.05475	3.0904	1.48075
ENSMUSG00000048874	Phf3	5.04182e-05	0.000418995	1.56072	1.56072	100.087	64.129	101.415	92.1781	94.0049	112.758	67.192	60.5827	68.4228	60.327
ENSMUSG00000052738	Suclg1	5.04899e-05	0.000419381	0.733265	-1.36376	204.715	279.183	208.868	220.212	205.932	183.82	270.388	284.959	276.553	284.822
ENSMUSG00000023913	Pla2g7	5.07431e-05	0.000421272	2.17797	2.17797	27.8364	12.7809	28.6732	26.9184	23.8807	31.8727	12.1177	14.1327	12.0026	12.8683
ENSMUSG00000001095	Slc13a2	5.12561e-05	0.000425318	0.547518	-1.82642	30.0572	54.8972	33.9637	30.7258	27.8847	27.6357	47.4694	60.7788	48.3934	62.9344
ENSMUSG00000047583	Tyw3	5.14251e-05	0.000426506	0.504012	-1.98408	28.1727	55.8969	35.8857	30.0966	26.251	20.4252	69.4452	53.6725	51.377	49.1093
ENSMUSG00000053477	Tcf4	5.15477e-05	0.000427309	1.88245	1.88245	48.2044	25.6072	50.839	46.8926	42.1882	52.8934	31.4312	24.1006	22.8739	24.0404
ENSMUSG00000028556	Dock7	5.16697e-05	0.000428098	1.96883	1.96883	35.0089	17.7816	36.5969	32.7862	31.5536	39.0978	18.0363	17.6589	17.8797	17.5525
ENSMUSG00000090272	Mndal	5.16946e-05	0.000428098	2.37405	2.37405	25.5067	10.744	29.2013	22.9822	19.5462	30.2913	11.4947	9.57919	11.8095	10.0954
[truncated: 17,149 more rows]
[truncated: 1 more columns]

## Sheet: RNAseq Fig6
RNA Seq for Fig 6
Feature	L5	L6	L4	L7	L1	L3	L2	B5	B2	B1	B6	B3	B4	P-value (LPC-DHA vs BSA)	FDR step up (LPC-DHA vs BSA)	Ratio (LPC-DHA vs BSA)	Log2(Ratio) (LPC-DHA vs BSA)	Fold change (LPC-DHA vs BSA)	LSMean(LPC-DHA) (LPC-DHA vs BSA)	LSMean(BSA) (LPC-DHA vs BSA)	FC 95% lower limit (LPC-DHA vs BSA)	FC 95% upper limit (LPC-DHA vs BSA)
0610005C13Rik	3650.46	5327.9	5032.91	4515.57	4827.95	4921.75	4395.15	3736.38	2631.5	3681.01	4574.49	2430.59	2926.06	0.000514548	0.00190304	1.40155	0.487024	1.40155	4667.1	3329.95	1.15844	1.69568
0610009B22Rik	1156.38	1270.69	1281.71	1108.08	1360.71	1280.96	1425.04	925.58	1001.92	936.089	1007.19	819.182	859.96	2.49461e-09	1.49432e-07	1.37112	0.455355	1.37112	1268.19	924.933	1.23599	1.52102
0610009E02Rik	206.247	276.866	199.176	216.328	275.199	222.675	248.46	213.168	278.14	175.277	267.557	298.235	188.323	0.913104	0.940333	0.98898	-0.0159867	-1.01114	234.618	237.232	-1.23381	1.20677
0610009L18Rik	110.483	158.242	141.718	167.969	191.736	187.593	137.59	156.722	72.8165	114.996	160.64	85.8424	105.523	0.0330144	0.0651079	1.34618	0.428867	1.34618	156.304	116.11	1.02427	1.76926
0610010F05Rik	579.11	459.257	590.835	583.611	617.268	461.769	575.475	513.496	654.426	514.797	472.57	591.905	574.95	0.979104	0.985325	0.998159	-0.00265846	-1.00184	552.722	553.741	-1.14997	1.14574
0610010K14Rik	774.297	1054.15	894.072	906.69	922.806	986.807	911.807	790.063	775.173	764.132	873.749	685.923	857.002	0.00711157	0.0178092	1.16431	0.219471	1.16431	920.849	790.899	1.04222	1.3007
0610012G03Rik	1822.04	2517.59	1983.01	2381.56	2501.22	2201.17	2410.01	2079.79	1954.06	2262.3	2540.5	1931.05	2023.67	0.378994	0.483517	1.05962	0.0835508	1.05962	2258.98	2131.87	-1.0737	1.20555
0610030E20Rik	1673.81	1369.45	1775.64	1819.38	1543.78	1591.77	1428.32	1736.84	1659.11	1721.72	1469.56	1734.02	1442.8	0.778366	0.837767	0.983933	-0.0233682	-1.01633	1601.17	1627.32	-1.13769	1.10142
0610031O16Rik	26.7	74.9566	56.2702	87.4125	49.4802	59.9411	52.4152	41.4851	21.1997	19.3451	62.0463	17.986	47.3372	0.0301668	0.060352	1.66499	0.735514	1.66499	58.1826	34.9447	1.05011	2.6399
0610038B21Rik	31.421	55.7059	45.9225	30.846	43.5476	19.1345	38.5861	20.9372	28.8072	30.7805	33.8722	27.4519	16.1922	0.0549894	0.0997181	1.43005	0.516068	1.43005	37.7203	26.3769	-1.00767	2.06074
0610039H22Rik	17.4931	9.5183	3.12612	5.9989	8.65904	14.4303	8.73587	1.84378	8.29555	12.8967	9.34945	4.90528	15.7791	0.771998	0.833199	1.10706	0.146732	1.10706	9.71654	8.77689	-1.79723	2.20265
0610040B10Rik	7.3655	24.9855	25.009	18.8537	16.0811	26.6405	13.1038	13.8284	23.9649	13.9715	16.999	7.35792	12.8205	0.342729	0.446643	1.26906	0.343763	1.26906	18.7848	14.8021	-1.28911	2.07613
0610040F04Rik	240.3	198.695	249.048	189.394	239.979	198.694	227.133	224.02	205.545	189.152	213.337	229.731	209.073	0.572187	0.666976	1.03876	0.054857	1.03876	220.331	212.111	-1.09847	1.18527
0610040J01Rik	1844.14	2044.06	1806.9	1869.09	1924.78	1747.17	1957.93	2080.71	2073.89	2035.54	2050.93	1925.32	2180.47	0.00939746	0.0225728	0.91582	-0.126864	-1.09192	1884.2	2057.39	-1.16683	-1.02181
0610043K17Rik	19.3344	27.3651	38.5555	40.2783	23.5031	35.5206	29.4836	13.8284	8.29555	20.4198	19.5488	15.5334	7.88954	0.000261863	0.00108384	2.15	1.10434	2.15	30.651	14.2563	1.42544	3.24286
1110002E22Rik	11.0483	1.18979	4.16817	5.9989	3.71102	7.77014	0	11.9846	6.45209	3.22419	6.7996	14.7158	6.90335	0.206192	0.297555	0.586104	-0.770772	-1.70618	4.92318	8.39985	-3.9064	1.34192
1110002J07Rik	45.1137	8.32851	41.6817	33.4225	17.3181	38.8507	32.7595	31.3443	39.6343	51.587	28.8983	32.7019	30.572	0.54925	0.646298	0.876091	-0.190847	-1.14143	31.2792	35.7031	-1.75983	1.35073
1110002L01Rik	307.671	325.185	515.032	338.056	412.023	288.185	314.633	225.26	195.525	295.841	285.673	125.917	141.447	0.000285178	0.0011628	1.68912	0.756273	1.68912	357.203	211.473	1.27259	2.24199
1110004F10Rik	2146.12	2152.33	2259.15	2045.62	2128.89	2197.84	2115.17	2004.19	1978.95	1911.94	1931.09	2016.89	2158.78	0.0147262	0.0329509	1.07427	0.103359	1.07427	2148.87	2000.3	1.01417	1.13793
1110006O24Rik	65.3688	114.22	91.6997	95.1254	121.227	92.1316	87.3587	81.1265	63.5992	64.4837	130.892	66.2213	76.923	0.246696	0.343721	1.17794	0.236264	1.17794	95.0516	80.6932	-1.11999	1.55402
1110008P14Rik	1420.62	1891.76	1580.78	1735.4	1712.02	2066.86	2102.07	1827.19	1553.11	1637.89	2008.43	1649.81	1885.6	0.832558	0.881675	1.01487	0.0212932	1.01487	1786.62	1760.44	-1.12983	1.16368
1110012L19Rik	412.468	460.448	484.549	388.215	434.189	469.538	382.194	399.179	394.499	348.212	399.476	376.889	385.601	0.0290434	0.0584742	1.12576	0.170903	1.12576	432.551	384.229	1.01217	1.2521
1110017D15Rik	0.920688	0	3.12612	3.42794	4.94802	2.22004	8.73587	10.1408	3.68691	4.29891	3.3998	0.817547	4.93096	0.542049	0.639643	0.735087	-0.444013	-1.36038	3.32489	4.52312	-3.65869	1.97698
1110019D14Rik	240.3	215.352	239.67	206.534	228.846	177.603	205.293	162.253	144.711	173.031	158.091	188.853	158.777	0.000118486	0.000560061	1.31606	0.396226	1.31606	216.313	164.364	1.14431	1.51359
1110020A21Rik	20.2551	35.6936	30.2192	36.8504	43.2952	42.1807	43.6794	34.11	26.7301	21.4946	35.6979	37.6072	24.6548	0.299116	0.401315	1.1858	0.245859	1.1858	35.8429	30.2268	-1.16331	1.63575
1110032A03Rik	1456.54	1977.41	1928.81	1686.56	1961.9	1868.14	1687.12	1188.32	1089.48	1507.85	1520.57	1100.41	1173.58	1.89466e-06	2.04661e-05	1.42079	0.506692	1.42079	1794.66	1263.15	1.22966	1.64163
1110032F04Rik	47.8758	115.409	124.003	116.55	184.314	138.752	172.533	81.1265	139.181	107.473	124.943	88.2951	121.302	0.384815	0.489088	1.16175	0.216303	1.16175	128.214	110.363	-1.20708	1.62916
1110038B12Rik	163.882	195.125	221.955	172.254	202.869	195.363	214.029	234.161	288.501	196.675	184.439	295.952	342.209	0.00854169	0.0207809	0.758087	-0.399564	-1.31911	194.855	257.035	-1.62152	-1.0731
1110038F14Rik	721.817	730.532	687.743	731.864	656.849	789.226	813.526	797.438	693.139	761.984	818.501	772.582	818.537	0.210392	0.302374	0.943545	-0.0838367	-1.05983	733.226	777.097	-1.16073	1.03337
1110046J04Rik	21.1758	9.5183	7.29429	7.71287	7.42203	23.3104	5.45992	9.21892	39.6343	13.9715	11.0493	43.33	40.4339	0.0192461	0.0412546	0.445989	-1.16492	-2.24221	11.7304	26.302	-4.40866	-1.14037
1110051M20Rik	782.952	839.299	631.902	733.311	781.222	725.744	810.405	664.032	777.441	706.135	805.386	787.826	691.301	0.653917	0.737655	1.02486	0.0354215	1.02486	757.479	739.108	-1.08631	1.14098
1110059E24Rik	473.234	521.127	578.333	529.617	545.519	538.36	575.476	492.29	518.933	545.962	516.769	501.974	459.566	0.201418	0.291946	1.06166	0.0863155	1.06166	536.98	505.795	-1.03248	1.16372
1110059G10Rik	421.675	421.185	473.087	401.069	420.582	388.507	455.357	386.273	350.257	356.81	379.928	405.503	355.029	0.00746265	0.018553	1.14244	0.192115	1.14244	425.809	372.72	1.03625	1.2595
1110065P20Rik	745.007	940.338	641.497	787.696	866.256	941.496	964.499	726.233	675.542	647.163	935.453	697.701	868.993	0.215654	0.308669	1.10792	0.147858	1.10792	840.554	758.675	-1.06157	1.30307
1190005I06Rik	8.69275	36.399	21.3087	14.3531	18.1137	19.9668	9.09595	14.5826	8.02059e-10	7.46834	5.63786	22.8913	14.5569	0.187492	0.274954	1.6716	0.741228	1.6716	18.2065	10.8917	-1.28433	3.58872
1190007I07Rik	267	471.156	338.663	306.801	437.9	382.957	445.53	298.693	265.457	278.355	343.379	261.615	311.637	0.00836797	0.0204125	1.28868	0.365895	1.28868	377.861	293.215	1.06727	1.55602
1300002E11Rik	590.161	619.879	690.873	677.019	649.428	535.03	596.223	611.214	597.28	683.527	571.166	632.781	586.785	0.768503	0.830511	1.01534	0.0219661	1.01534	622.895	613.483	-1.08998	1.12369
1500004A13Rik	272.016	257.79	253.912	258.274	257.979	205.074	201.841	236.06	261.992	277.412	282.209	322.822	291.591	0.0651833	0.11489	0.875257	-0.192221	-1.14252	244.056	278.84	-1.31634	1.00841
1500009L16Rik	91.1481	33.3141	30.2192	27.4235	32.1621	49.9509	50.2313	95.8768	137.337	73.0815	67.996	182.313	139.053	1.58827e-05	0.000108248	0.388155	-1.36529	-2.57629	45.036	116.026	-3.95935	-1.67635
1500011B03Rik	310.272	366.455	317.823	341.08	329.043	370.747	298.112	363.226	321.683	306.298	382.477	383.43	351.085	0.355536	0.45927	0.946694	-0.0790304	-1.05631	333.137	351.895	-1.18648	1.06336
1500015A07Rik	244.903	226.06	206.324	179.11	237.505	255.305	211.845	196.363	280.205	241.814	245.635	230.548	262.327	0.261421	0.360039	0.917299	-0.124535	-1.09016	222.661	242.735	-1.26741	1.06644
1500026H17Rik	124.293	149.913	147.97	140.546	158.337	155.403	158.338	115.237	103.234	92.4267	130.042	94.8355	101.578	6.24261e-05	0.000329281	1.38564	0.470555	1.38564	147.465	106.424	1.18115	1.62554
1600002K03Rik	213.6	203.454	228.207	176.539	241.216	293.045	228.225	182.535	178.815	168.732	227.787	224.825	178.501	0.0853964	0.143941	1.16537	0.220792	1.16537	225.948	193.884	-1.02156	1.38738
1600010M07Rik	10.1276	4.75915	8.33633	2.57096	7.42203	4.44008	4.36794	2.76568	24.8866	16.1209	6.7996	42.5124	15.7791	0.00500427	0.0132526	0.329927	-1.59978	-3.03097	6.00119	18.1895	-6.57459	-1.39732
1600012H06Rik	1762.19	1603.84	1787.61	1655.75	1660.69	1532.94	1724.78	1665.87	1759.59	1684.09	1658.67	1835.01	1822.97	0.310106	0.412847	0.964375	-0.0523331	-1.03694	1675.96	1737.87	-1.11218	1.03435
1600014C10Rik	2238.13	2717.43	2456.11	2660.98	2675.62	2406.52	2631.67	2115.7	1793.68	2210.75	2328.02	1662.05	1752.43	5.54766e-05	0.000299726	1.28516	0.361945	1.28516	2540.64	1976.91	1.13759	1.45187
1600020E01Rik	85.624	95.183	155.264	99.4104	124.938	135.423	143.05	118.002	89.4076	82.7541	134.292	125.902	99.6055	0.431672	0.535865	1.10197	0.140084	1.10197	119.653	108.581	-1.15595	1.40372
1600023N17Rik	17.4931	10.7081	16.6727	15.4257	14.8441	31.0806	20.7477	7.37514	11.9825	12.8967	13.5992	12.2632	15.7791	0.0808781	0.137422	1.47496	0.560675	1.47496	18.1406	12.2991	-1.04888	2.28184
1700001G11Rik	4.60344	8.32851	12.5045	5.9989	3.71102	9.99018	2.18397	11.9846	8.29555	16.1209	0	0	1.97239	0.908783	0.937623	1.06677	0.0932466	1.06677	6.75904	6.33599	-2.83216	3.22298
1700001G17Rik	8.28619	20.2264	18.7567	22.2816	21.0291	19.9804	20.7477	20.2816	11.0607	11.822	11.8993	17.986	16.7653	0.298482	0.400659	1.24511	0.316268	1.24511	18.6799	15.0027	-1.21415	1.88228
1700001J03Rik	5.52413	19.0366	16.6727	13.7118	21.0291	15.5403	13.1038	4.60946	10.139	7.5231	6.7996	8.17547	10.8481	0.0187456	0.0403747	1.8491	0.886827	1.8491	14.7933	8.00025	1.10755	3.08718
1700001L05Rik	223.727	311.724	216.745	228.815	263.482	198.694	217.305	222.176	265.458	229.992	294.933	251.805	243.59	0.455734	0.559386	0.941314	-0.0872521	-1.06234	236.782	251.545	-1.24533	1.10345
1700001L19Rik	2.76206	2.37958	8.33633	3.42794	17.3181	7.77014	4.36794	6.45325	4.60864	5.37364	5.0997	0.817547	0.986193	0.2466	0.343617	1.68762	0.754991	1.68762	6.53558	3.87266	-1.4361	4.09011
1700001O22Rik	41.431	39.263	37.5135	37.7074	28.4511	32.1906	55.6912	38.7195	47.9298	36.5408	27.1984	40.8774	47.3372	0.897032	0.928424	0.981334	-0.0271843	-1.01902	38.9743	39.7157	-1.35557	1.30543
1700003D09Rik	34.9861	32.1243	34.3874	40.2783	37.1102	38.8507	21.8397	13.8284	13.8259	38.6902	9.34945	18.8036	17.7515	0.00380529	0.0104824	1.85188	0.888994	1.85188	34.2661	18.5034	1.22002	2.81101
1700003E16Rik	101.276	161.811	131.297	143.117	149.678	136.532	148.51	157.644	144.711	135.416	157.241	125.085	141.026	0.6695	0.750932	0.964688	-0.0518654	-1.0366	138.47	143.539	-1.22266	1.13784
1700003F12Rik	2.76206	0	0	0	2.47401	0	0	13.8284	2.76518	2.14946	0	0	3.94477	0.116522	0.186158	0.197953	-2.33677	-5.0517	0.747201	3.77463	-38.1821	1.49618
1700007K13Rik	22.0965	24.9855	19.7988	23.9956	18.5551	32.1906	31.6675	20.2816	30.417	25.7935	18.6989	26.9791	33.5305	0.790671	0.847963	0.955726	-0.0653315	-1.04633	24.7416	25.8877	-1.46179	1.33521
1700007L15Rik	59.8447	79.7158	67.7327	54.8471	85.3534	78.8114	82.9908	45.1727	28.5736	46.2133	68.8459	27.7966	27.6134	0.000472961	0.0017699	1.78073	0.832472	1.78073	72.5358	40.7337	1.28853	2.46096
1700008J07Rik	237.931	315.623	314.96	205.78	276.039	303.809	293.789	258.161	225.186	191.891	272.798	262.164	251.554	0.132679	0.207423	1.1384	0.187009	1.1384	277.71	243.948	-1.04013	1.34796
1700008O03Rik	2.76206	3.56936	6.25225	1.71397	4.94802	6.66012	6.55191	5.53135	2.76518	2.14946	8.4995	10.6281	8.87573	0.360702	0.464497	0.707084	-0.500047	-1.41426	4.57736	6.47358	-2.97381	1.48681
1700009J07Rik	7.3655	21.4162	7.29429	32.5655	22.2661	22.2004	7.64389	6.45325	12.9042	11.822	14.4491	19.6211	20.71	0.542057	0.639643	1.20292	0.266542	1.20292	17.2592	14.3477	-1.50555	2.17856
1700010I14Rik	52.4792	54.7302	61.4805	28.2805	35.8731	57.721	52.4152	60.8449	35.9474	59.1101	62.8963	34.337	44.3787	0.939311	0.959106	0.987676	-0.0178906	-1.01248	48.9061	49.5163	-1.39325	1.35912
1700012D01Rik	11.0483	16.657	15.6306	7.71287	17.3181	16.6503	26.2076	12.9065	5.53037	9.67256	14.4491	4.90528	2.95858	0.0328752	0.0648955	1.87419	0.906266	1.87419	15.7781	8.41864	1.05245	3.33752
1700016C15Rik	415.23	341.469	509.558	416.495	468.825	391.837	500.129	531.01	516.168	422.368	465.772	488.076	586.785	0.0569675	0.102661	0.866595	-0.20657	-1.15394	434.807	501.742	-1.33724	1.00425
1700016K19Rik	0.920688	5.94894	2.08408	1.71397	2.47401	4.44008	3.27595	4.60946	4.60864	4.29891	2.54985	21.2562	2.95858	0.0819632	0.139022	0.431367	-1.21301	-2.31821	2.92612	6.78336	-5.97873	1.11251
1700017B05Rik	1242.93	942.312	790.91	952.111	1404	1006.79	1281.99	1350.57	1729.16	1585.22	1013.14	1873	2064.1	0.000835054	0.0028664	0.679322	-0.557834	-1.47206	1088.57	1602.43	-1.84687	-1.17331
1700018L02Rik	30.9979	63.8524	44.1384	73.5332	54.3179	45.1677	36.5418	40.5402	58.8608	68.9866	58.6849	29.3716	35.6483	0.890674	0.9244	1.02537	0.0361513	1.02537	49.801	48.5685	-1.39411	1.46576
1700019D03Rik	21.1758	52.3507	63.5645	29.9945	40.8212	48.8409	25.1156	28.5787	45.1647	19.3451	28.0483	27.7966	32.5444	0.168814	0.252636	1.32404	0.40495	1.32404	40.1031	30.2884	-1.1265	1.97486
1700020D05Rik	6.44482	2.37958	2.08408	4.28493	7.42203	1.11002	2.18397	8.29703	4.60864	4.29891	1.6999	10.6281	4.93096	0.295948	0.397925	0.643712	-0.635512	-1.55349	3.71516	5.77145	-3.54867	1.47045
1700020L24Rik	29.2972	28.7507	25.5295	31.7386	23.5469	17.7416	23.7554	37.9494	20.6783	26.9323	33.5834	52.4045	17.2526	0.305241	0.407738	0.817295	-0.291071	-1.22355	25.8606	31.6417	-1.79939	1.20194
1700020N01Rik	1.84138	3.56936	11.4625	5.14191	2.47401	5.5501	5.45992	6.45325	1.84346	4.29891	0	5.72283	3.94477	0.487769	0.590593	1.37337	0.457716	1.37337	5.08202	3.70041	-1.78412	3.3651
1700021F05Rik	1207.02	1662.13	1717.28	1338.61	1469.56	1489.65	1586.65	1044.5	965.971	945.761	1312.32	908.295	971.4	2.37364e-07	4.13766e-06	1.45898	0.544957	1.45898	1495.35	1024.93	1.26424	1.68371
1700023D09Rik	32.0296	21.9013	26.505	24.4117	34.8976	52.3491	29.0558	36.3377	20.7364	26.5986	42.748	39.9002	28.5201	0.851189	0.895326	0.966576	-0.0490456	-1.03458	31.5153	32.6051	-1.47575	1.37875
1700025G04Rik	435.485	207.023	299.066	261.381	197.921	247.534	300.296	480.306	501.42	507.272	424.975	565.743	625.246	9.81884e-08	2.13385e-06	0.538964	-0.891739	-1.85541	278.882	517.441	-2.32887	-1.47821
1700028E10Rik	14.731	11.8979	16.6727	9.42684	14.8441	19.9804	15.2878	8.29703	13.8259	20.4198	16.999	4.90528	6.90335	0.410596	0.515019	1.24004	0.310383	1.24004	14.6442	11.8095	-1.34624	2.0701
1700028J19Rik	235.696	404.528	239.67	221.959	301.829	218.674	312.307	174.238	160.381	200.974	244.786	150.429	167.653	0.000457836	0.00172229	1.50737	0.592036	1.50737	275.944	183.063	1.19824	1.89626
1700028K03Rik	39.5896	46.4017	51.06	36.8504	35.8732	54.391	46.9553	53.4697	38.7126	36.5408	23.7986	34.337	39.4477	0.25865	0.357384	1.17905	0.237619	1.17905	44.3695	37.6317	-1.12871	1.56908
1700029J07Rik	308.431	297.447	350.126	348.793	299.355	358.536	281.732	306.068	249.788	362.184	341.681	292.682	233.728	0.349263	0.453202	1.07811	0.10851	1.07811	320.858	297.61	-1.08576	1.26201
1700030C10Rik	39.5896	71.3873	59.6015	47.9912	79.1683	36.6307	69.887	47.9384	85.7207	83.8288	56.0967	94.0179	84.8126	0.09168	0.15272	0.762695	-0.390821	-1.31114	57.4822	75.3672	-1.79625	1.04489
1700030J22Rik	160.2	138.015	152.138	113.122	143.493	169.833	125.578	112.471	146.555	183.778	149.591	138.983	100.592	0.760369	0.823779	1.0328	0.0465608	1.0328	143.09	138.546	-1.19139	1.27083
1700030K09Rik	282.651	272.461	263.637	328.226	223.898	303.035	282.824	247.067	262.692	337.465	285.583	331.924	291.913	0.556079	0.65221	0.956939	-0.0635005	-1.045	280.077	292.68	-1.20993	1.10797
1700034H15Rik	89.3051	67.765	105.997	89.891	69.4977	86.4208	92.8445	72.3979	83.9604	86.1807	93.2833	114.654	90.2671	0.660697	0.743483	0.955104	-0.0662703	-1.04701	86.2546	90.3091	-1.28536	1.17254
1700034P13Rik	7.65175	8.73328	4.66584	22.3708	7.98122	23.349	4.49988	13.9443	9.56318	14.0993	2.1595	9.57097	10.1367	0.690542	0.767978	1.15462	0.207424	1.15462	11.3877	9.86268	-1.75777	2.34338
1700037C18Rik	194.962	371.397	255.187	234.115	316.982	346.326	318.462	226.388	215.824	260.464	291.174	197.72	235.45	0.0626823	0.111136	1.22167	0.288853	1.22167	290.475	237.769	-1.01065	1.50837
1700037H04Rik	993.42	1590.74	1190.01	1269.18	1489.36	1435.26	1534.26	1455.66	1304.25	1202.62	1300.44	1230.39	1579.89	0.915025	0.941664	1.00836	0.0120168	1.00836	1356.74	1345.49	-1.15566	1.17507
1700039E22Rik	11.9689	13.0877	16.6727	22.2816	7.42203	13.3202	15.2878	36.8757	13.8259	20.4198	8.4995	25.344	15.7791	0.19748	0.287223	0.716119	-0.48173	-1.39642	14.4094	20.1215	-2.32037	1.18994
1700040D17Rik	6.44482	0	8.33633	5.14191	1.23701	5.5501	7.64389	5.53135	2.76518	2.14946	5.94965	17.1685	0.986193	0.749465	0.815021	0.849919	-0.234602	-1.17658	4.95614	5.83131	-3.19204	2.30581
1700048O20Rik	19.3344	19.0366	20.8408	21.4246	6.18503	13.3202	12.0118	21.2035	23.0432	24.7188	18.6989	17.986	32.5444	0.0951017	0.157448	0.706799	-0.500628	-1.41483	16.2106	22.9353	-2.12654	1.06234
1700052K11Rik	222.429	205.291	205.282	183.163	188.94	169.361	248.629	193.597	234.497	264.383	276.818	191.306	261.395	0.0820508	0.139127	0.858719	-0.219742	-1.16453	203.326	236.778	-1.38263	1.01955
1700055D16Rik	6.44482	3.56936	4.16817	2.57096	2.47401	6.66012	3.27595	9.21892	13.8259	4.29891	11.8993	6.54038	6.90335	0.0270507	0.0551767	0.473895	-1.07736	-2.11017	4.18383	8.8286	-4.0911	-1.08842
1700056E22Rik	14.731	9.5183	17.7147	12.8548	13.6071	17.7603	7.64389	17.516	24.8866	18.2704	5.94965	17.986	12.8205	0.447405	0.551242	0.829095	-0.270391	-1.20613	13.4333	16.2024	-1.95605	1.34458
1700066M21Rik	374.72	380.732	484.549	389.072	385.946	313.026	353.803	378.898	355.787	331.016	337.43	373.619	309.664	0.160324	0.242051	1.1015	0.139466	1.1015	383.269	347.953	-1.03902	1.26064
1700067K01Rik	72.7344	110.65	80.2372	95.1254	68.0353	75.4813	67.703	67.2981	47.9298	54.8112	50.147	49.8704	52.2682	0.000304281	0.00122944	1.51795	0.602129	1.51795	81.4669	53.6689	1.21031	1.9038
1700073E17Rik	7.3655	2.37958	5.21021	3.42794	0	0	4.36794	3.68757	17.5128	13.9715	10.1994	31.0668	19.7239	0.000344183	0.00136291	0.207538	-2.26855	-4.81839	3.33152	16.0526	-11.3976	-2.037
1700084E18Rik	6.44482	24.9855	22.9249	17.9967	18.5551	33.3006	30.5756	16.5941	20.278	15.0462	24.6485	15.5334	25.641	0.628	0.715425	1.11917	0.162424	1.11917	21.974	19.6343	-1.40891	1.76471
1700086O06Rik	140.865	115.409	131.297	135.452	143.493	146.523	151.786	117.08	109.686	124.668	146.191	112.004	156.805	0.359901	0.463865	1.08013	0.111206	1.08013	137.867	127.639	-1.09191	1.27392
1700088E04Rik	229.075	382.129	251.932	268.347	271.542	317.004	260.542	254.775	270.028	282.031	331.13	208.517	265.791	0.590181	0.68292	1.05175	0.0727871	1.05175	282.532	268.632	-1.14243	1.26372
1700094D03Rik	298.303	305.775	295.94	261.381	261.008	308.585	260.984	296.849	273.753	296.625	222.687	259.98	254.438	0.322224	0.425286	1.06542	0.0914173	1.06542	284.497	267.029	-1.06407	1.20783
1700096K18Rik	108.641	129.687	133.381	101.124	124.938	120.992	139.774	94.9549	105.999	82.7541	124.093	80.9372	97.6331	0.0184995	0.039953	1.24983	0.321737	1.24983	122.312	97.8628	1.03816	1.50467
1700099I09Rik	0	0	1.04204	0	1.23701	0	1.09198	11.0627	0	0	0	0	0	0.360309	0.464209	0.250285	-1.99836	-3.99545	0.461701	1.8447	-77.708	4.86783
1700101I11Rik	57.0827	63.0588	75.027	47.9912	54.4282	72.1513	60.0591	30.4224	28.5736	54.8112	42.4975	24.5264	25.641	0.000129904	0.000603981	1.79079	0.840596	1.79079	61.3078	34.2351	1.32874	2.4135
1700102H20Rik	0.920688	9.5183	2.08408	5.14191	4.94802	0	3.27595	0.921892	5.53037	11.822	2.54985	1.63509	0.986193	0.931761	0.954119	0.95192	-0.0710885	-1.05051	3.66755	3.85279	-3.24507	2.94053
1700102P08Rik	15.6517	5.94894	17.7147	25.7096	27.2141	14.4303	17.4717	29.5005	15.6694	13.9715	16.149	14.7158	20.71	0.878395	0.915637	0.964749	-0.0517745	-1.03654	17.7991	18.4495	-1.64149	1.5278
1700112J16Rik	11.0483	4.75915	10.4204	10.2838	3.71102	17.7603	5.45992	2.76568	4.60864	3.22419	7.64955	2.45264	7.88954	0.0684306	0.119476	1.91755	0.939262	1.91755	9.13505	4.76393	-1.05047	3.86256
1700113A16Rik	107.366	216.468	169.677	189.688	155.214	234.204	208.273	131.269	98.3129	129.82	197.628	106.789	103.59	0.0114611	0.0267345	1.42856	0.514563	1.42856	182.832	127.984	1.08348	1.88355
1700119H24Rik	26.7	24.9855	27.0931	24.8526	30.9251	31.0806	22.9317	16.5941	2.76518	13.9715	28.8983	12.2632	10.8481	0.00998248	0.0237976	1.88355	0.913456	1.88355	26.9095	14.2866	1.16358	3.04901
1700120C14Rik	1.84138	2.37958	0	1.71397	6.18503	3.33006	1.09198	2.76568	2.76518	11.822	5.94965	2.45264	0.986193	0.22844	0.322873	0.523738	-0.933084	-1.90935	2.31078	4.4121	-5.47003	1.50044
1700120K04Rik	2.76206	7.13873	4.16817	8.56986	6.18503	2.22004	13.1038	10.1408	2.76518	2.14946	3.3998	6.54038	8.87573	0.784742	0.842812	1.11314	0.154638	1.11314	6.29949	5.6592	-1.93856	2.40204
1700123M08Rik	11.0483	8.32851	9.37837	6.85589	6.18503	8.88016	9.82786	8.29703	3.68691	19.3451	3.3998	3.27019	10.8481	0.809972	0.863255	1.0843	0.116764	1.0843	8.66033	7.98702	-1.78382	2.09725
1700123O20Rik	1229.25	1430.36	1272.26	1277.99	1578.56	1499.66	1460.17	1345.36	1291.3	1283.08	1340.29	1248.11	1361.09	0.211988	0.304268	1.06085	0.0852242	1.06085	1391.28	1311.48	-1.03427	1.16397
1810009A15Rik	679.468	886.395	794.041	724.151	920.332	803.653	950.026	689.579	745.681	694.276	839.748	739.88	676.528	0.067692	0.118404	1.12363	0.168167	1.12363	821.664	731.258	-1.00852	1.2733
1810010H24Rik	49.7171	65.4383	57.3123	71.9868	44.5322	59.9411	41.4954	34.11	44.2429	56.9606	40.7976	35.9721	36.4891	0.0249762	0.0515012	1.35569	0.439022	1.35569	55.9335	41.2585	1.039	1.7689
1810013L24Rik	2502.43	2164.22	2443.59	2261.59	2438.14	2076.85	2090.06	2184.88	2057.3	2178.47	2084.93	2114.18	1915.19	0.0380795	0.0734095	1.09267	0.127864	1.09267	2282.77	2089.16	1.00489	1.18813
1810014B01Rik	209.917	276.031	299.066	215.103	262.245	288.605	278.456	204.66	147.476	166.583	227.787	152.064	158.777	3.1183e-05	0.00018652	1.47977	0.565371	1.47977	260.95	176.345	1.23055	1.77946
1810019D21Rik	956.593	1557.44	1422.38	1458.59	1506.68	1509.63	1426.14	1075.85	823.102	1111.27	1324.22	714.536	909.263	0.000570082	0.00207443	1.41503	0.500835	1.41503	1405.06	992.95	1.16146	1.72397
1810021B22Rik	18.4138	22.606	25.009	11.1408	4.94802	23.3104	18.5637	11.9846	8.29555	18.2704	26.3484	9.81057	16.7653	0.57625	0.670474	1.1631	0.217981	1.1631	17.7158	15.2314	-1.46053	1.97582
1810026B05Rik	598.477	477.07	616.418	553.297	529.744	521.568	495.266	532.224	492.551	466.397	492.644	569.147	508.343	0.27508	0.375363	1.06216	0.0870005	1.06216	542.344	510.605	-1.04916	1.18364
1810030O07Rik	1121.4	1041.06	1149.37	1084.94	1016.82	1253.21	1028.65	1132.08	1107.92	1120.94	1200.98	1272.1	1088.76	0.280811	0.381729	0.952644	-0.0699905	-1.04971	1099.69	1154.36	-1.14646	1.04045
1810034E14Rik	379.323	547.302	601.258	493.624	529.438	501.729	476.105	454.493	311.544	434.19	400.326	232.183	223.866	0.00145693	0.00458716	1.47084	0.556638	1.47084	503.95	342.628	1.15982	1.86526
1810037I17Rik	1195.97	1677.6	1491.16	1452.59	1590.79	1676.13	1730.79	1581.05	1344.8	1286.45	1499.31	1354.68	1511.83	0.218491	0.31197	1.08002	0.11106	1.08002	1544.23	1429.81	-1.04669	1.22091
1810041H14Rik	23.0172	24.9855	28.1351	29.9945	22.2661	25.5305	33.8515	22.1254	15.6694	8.59783	11.8993	12.2632	10.8481	0.000347314	0.00137169	1.97284	0.98027	1.97284	26.8775	13.6238	1.3596	2.86266
1810044D09Rik	92.0688	146.344	155.264	161.113	141.019	218.674	102.647	153.034	111.529	93.5014	143.642	76.8494	90.7297	0.0834585	0.141122	1.30131	0.379968	1.30131	145.228	111.601	-1.03546	1.75346
1810055G02Rik	393.134	453.31	366.798	330.797	432.953	381.847	497.942	463.711	602.811	493.3	436.873	632.781	645.956	0.000791127	0.00274478	0.746752	-0.421299	-1.33913	407.682	545.941	-1.58815	-1.12916
1810058I24Rik	2191.24	2725.8	2439.4	2363.57	2376.31	2866.06	2517.01	2550.92	2209.37	2227.91	2624.64	2258.07	2361.93	0.317684	0.420989	1.05227	0.0735038	1.05227	2496.38	2372.38	-1.05021	1.16286
1810062G17Rik	4.60344	5.94894	6.25225	2.57096	4.94802	2.22004	4.36794	8.29703	5.53037	3.22419	2.54985	6.54038	20.71	0.154212	0.234486	0.564096	-0.825988	-1.77275	4.38749	7.77792	-3.8966	1.23992
1810062O18Rik	8.28619	14.2775	5.21021	11.1408	8.65904	6.66012	5.45992	2.76568	2.76518	1.07473	11.0493	6.54038	7.88954	0.207523	0.299058	1.57323	0.653734	1.57323	8.5242	5.41826	-1.28596	3.18284
1810064F22Rik	30.3827	9.5183	17.7147	13.7118	9.89604	21.0904	22.9317	17.516	33.1822	33.3166	15.2991	43.33	32.5444	0.0450065	0.084441	0.617037	-0.696571	-1.62065	18.0096	29.1872	-2.59842	-1.01081
2010001A14Rik	149.151	159.432	133.381	146.545	196.684	149.853	135.406	100.486	112.451	92.4267	143.642	112.822	99.6055	0.000574937	0.00208795	1.38024	0.464916	1.38024	152.588	110.552	1.14892	1.65813
2010003K11Rik	103.117	145.154	120.877	143.117	142.256	124.322	133.222	99.5644	59.9123	108.548	100.294	57.2283	96.6469	0.000708182	0.00249565	1.49986	0.584823	1.49986	130.171	86.7887	1.1862	1.89645
2010016I18Rik	11.191	2.37958	10.4204	7.75654	7.62673	1.11002	1.1047	3.7471	12.9042	6.50368	6.7996	18.2433	12.8205	0.193455	0.282342	0.589513	-0.762403	-1.69631	6.01452	10.2025	-3.76196	1.30738
2010109A12Rik	2.76206	8.32851	2.08408	0.856986	0	1.11002	9.82786	1.84378	1.84346	0	10.1994	0	0.986193	0.640288	0.7256	1.41591	0.501734	1.41591	3.54916	2.50662	-3.0371	6.08881
2010204K13Rik	113.245	138.015	109.414	75.4147	92.7754	125.432	123.394	117.08	113.373	106.398	89.2448	63.7687	130.177	0.57194	0.666778	1.07543	0.104908	1.07543	110.893	103.115	-1.19656	1.38387
2010300C02Rik	39.5896	44.0221	57.3123	70.2728	58.1392	96.5717	37.1275	99.5644	62.6775	82.7541	62.8963	79.3021	73.9644	0.0707261	0.12295	0.749666	-0.415679	-1.33393	57.5893	76.8199	-1.82322	1.02465
2010308F09Rik	0.920688	1.18979	4.16817	4.28493	1.23701	12.2102	0	0	0	1.07473	1.6999	0	1.97239	0.067186	0.117702	4.40388	2.13878	4.40388	3.43439	0.779854	-1.11062	21.5395
2010315B03Rik	790.877	657.953	859.689	825.28	759.521	773.685	716.338	614.899	682.998	772.73	634.914	670.385	573.967	0.00732397	0.0182537	1.16957	0.225977	1.16957	769.618	658.036	1.04306	1.31142
2010320M18Rik	495.33	598.463	601.258	466.2	627.162	661.572	665.018	520.869	412.934	537.364	537.168	469.272	450.69	0.0116653	0.027111	1.20316	0.266833	1.20316	587.122	487.982	1.04209	1.38914
2200002D01Rik	387.61	261.753	268.847	315.371	251.112	427.358	384.378	462.79	481.142	401.948	395.227	596.809	727.81	0.000238059	0.00100039	0.642383	-0.638493	-1.5567	328.244	510.978	-1.97114	-1.2294
2200002J24Rik	0	4.75915	3.12612	2.57096	18.5551	15.5403	3.27595	7.37514	14.7476	4.29891	8.4995	8.17547	8.87573	0.578936	0.672907	0.773608	-0.370326	-1.29264	6.71383	8.6786	-3.20044	1.91537
2210016F16Rik	1894.78	2298.67	2050.74	2206.74	2078.17	2201.17	2287.71	1819.82	1849.91	1862.5	2038.18	1837.03	1839.25	0.000604615	0.00217879	1.14415	0.194276	1.14415	2144.89	1874.66	1.0594	1.23568
2210016L21Rik	1748.39	2051.19	1925.69	1952.21	2010.13	2109.04	2103.16	1850.24	1727.32	1808.77	1783.19	1743.01	1882.64	0.00751898	0.0186705	1.10325	0.141758	1.10325	1984.63	1798.9	1.02656	1.18567
2210039B01Rik	9.20688	24.9855	10.4204	37.7074	22.2661	32.1906	39.3114	23.0473	7.37382	16.1209	16.149	17.1685	13.8067	0.0789403	0.134629	1.61	0.68706	1.61	25.1509	15.6217	-1.0566	2.7388
2210406O10Rik	11.9689	13.0877	23.967	17.1397	13.6071	19.9804	15.2878	9.21892	20.278	30.0924	11.0493	11.4457	10.8481	0.775617	0.835791	1.07234	0.100759	1.07234	16.4514	15.3416	-1.50743	1.73341
2210408F21Rik	212.679	312.914	264.679	303.373	288.222	281.945	265.352	213.879	174.207	208.497	266.034	189.671	171.598	0.000598285	0.00215988	1.34905	0.431945	1.34905	275.375	204.125	1.13705	1.60057
2210408I21Rik	266.079	223.68	271.973	211.675	183.077	189.813	164.89	165.019	176.972	138.64	152.141	173.32	140.039	0.000900951	0.00305692	1.36961	0.45377	1.36961	216.229	157.875	1.1375	1.64909
2210416O15Rik	13.8103	17.8468	14.5886	18.8537	14.8441	22.2004	9.82786	15.6722	17.5128	17.1957	13.5992	22.8913	32.5444	0.305284	0.407764	0.805483	-0.312074	-1.24149	16.0038	19.8686	-1.87737	1.21805
2210418O10Rik	308.825	312.541	378.14	392.213	345.19	359.513	308.032	370.01	323.311	303.521	280.432	339.072	280.592	0.218869	0.312456	1.08685	0.120159	1.08685	343.77	316.298	-1.05072	1.24117
2300002M23Rik	2.76206	5.94894	8.33633	1.71397	4.94802	2.22004	4.36794	0	0.921728	3.22419	11.8993	0	1.97239	0.559747	0.655533	1.42478	0.510736	1.42478	4.30198	3.01941	-2.30643	4.68204
2300009A05Rik	453.899	885.202	713.798	759.289	771.891	795.884	822.264	714.466	538.289	616.894	675.71	517.507	508.875	0.0239443	0.0496768	1.24774	0.319312	1.24774	742.764	595.289	1.02965	1.51202
2310001H17Rik	93.9102	77.3362	115.667	108.837	131.123	132.092	126.67	57.1573	47.0081	87.053	71.3957	56.4107	68.0473	5.61461e-06	4.68301e-05	1.74358	0.802056	1.74358	112.135	64.313	1.37159	2.21647
2310005A03Rik	6.44482	1.18979	5.21021	10.2838	1.23701	6.66012	1.09198	0.921892	0.921728	2.14946	3.3998	0	0.986193	0.0400731	0.0766072	3.36541	1.75078	3.36541	4.67387	1.3888	1.05653	10.72
2310008N11Rik	12.8896	13.0877	6.25225	5.14191	14.8441	23.3104	16.3798	4.60946	3.68691	5.37364	9.34945	12.2632	6.90335	0.0539348	0.0980865	1.83501	0.875787	1.83501	13.0264	7.09883	-1.01032	3.40201
2310009A05Rik	371.037	521.127	524.147	342.794	463.877	448.448	499.037	351.241	341.961	371.856	457.273	377.707	312.623	0.0177165	0.0385222	1.2259	0.293838	1.2259	452.325	368.975	1.03598	1.45063
2310009B15Rik	187.82	295.067	193.82	237.385	237.505	283.055	275.18	214.801	213.841	198.825	257.535	239.541	229.783	0.381687	0.485974	1.07908	0.109806	1.07908	243.818	225.949	-1.09902	1.27972
2310010J17Rik	13.8103	15.4672	27.0931	13.7118	24.7401	24.4204	27.2996	11.9846	8.29555	4.29891	21.2487	4.90528	5.91716	0.00565705	0.0146777	2.18913	1.13036	2.18913	20.8534	9.52588	1.25675	3.81325
2310011J03Rik	1273.31	1762.08	1419.26	1392.6	1470.8	1638.39	1564.81	1480.56	1263.69	1432.61	1623.4	1348.14	1534.52	0.530423	0.629333	1.03809	0.0539361	1.03809	1502.27	1447.14	-1.08265	1.16671
2310015A10Rik	288.175	208.213	199.03	267.38	223.898	247.534	270.812	289.474	313.387	311.671	216.737	340.1	290.927	0.0323019	0.0639938	0.830908	-0.26724	-1.2035	243.987	293.639	-1.42595	-1.01576
2310016G11Rik	46.9551	60.6792	70.8588	53.9901	71.7463	105.452	55.6912	62.6887	39.6343	49.4375	84.995	51.5055	32.5444	0.219743	0.313405	1.2375	0.307427	1.2375	66.324	53.5952	-1.13569	1.73919
2310022A10Rik	539.523	642.485	601.26	560.468	581.392	603.852	697.775	645.323	618.48	689.974	591.564	660.575	687.377	0.153093	0.233143	0.930111	-0.104525	-1.07514	603.195	648.519	-1.18749	1.02731
2310022B05Rik	3142.31	2220.14	2313.33	2626.66	2323.1	2763.95	2463.52	3492.13	4067.58	3563.8	2996.07	4260.24	4219.92	6.16604e-08	1.50702e-06	0.677263	-0.562211	-1.47653	2550.99	3766.62	-1.70023	-1.28226
2310030G06Rik	1776.01	1840.6	2214.34	1957.36	1809.74	2067.97	1831.26	1734.08	1655.42	1712.04	1899.64	1368.57	1455.62	0.00609565	0.0156043	1.1776	0.235847	1.1776	1928.3	1637.48	1.04776	1.32353
2310033P09Rik	675.785	766.223	752.354	645.31	642.006	750.373	640.995	614.902	706.043	650.211	736.056	728.434	745.562	0.971253	0.979938	0.998131	-0.00269958	-1.00187	695.844	697.148	-1.1092	1.10506
2310034G01Rik	49.7172	63.0588	57.3123	49.7052	33.3991	58.831	43.6794	25.813	38.7126	38.6902	70.5458	47.4177	55.2268	0.557123	0.653202	1.10129	0.139194	1.10129	50.8459	46.1694	-1.25308	1.51978
2310039H08Rik	1353.41	2422.41	1764.18	2014.77	2295.88	2426.5	2107.53	1695.36	1448.03	1520.74	1903.04	1207.52	1520.71	0.00323218	0.00913114	1.32611	0.407201	1.32611	2054.43	1549.22	1.09899	1.60017
2310040G24Rik	10.1276	7.13873	15.6306	23.1386	13.6071	17.7603	15.2878	22.1254	23.9649	17.1957	7.64955	18.8036	17.7515	0.423158	0.527483	0.826156	-0.275515	-1.21043	14.7766	17.886	-1.93149	1.31831
2310043L19Rik	15.6517	29.7447	25.009	32.5655	29.6881	36.6307	19.6557	16.5941	17.5128	15.0462	22.0987	13.0808	15.7791	0.0117347	0.02723	1.6109	0.68787	1.6109	26.9173	16.7094	1.11179	2.33409
2310043M15Rik	41.431	30.9345	23.967	29.9945	14.8441	33.3006	20.7477	36.8757	68.2079	53.7364	45.8973	100.806	98.6193	2.15983e-05	0.000138224	0.415862	-1.26582	-2.40464	28.0278	67.3967	-3.60469	-1.60411
2310057M21Rik	249.506	253.425	195.904	179.967	258.534	198.694	207.477	216.644	212.919	221.394	175.09	250.986	236.687	0.948211	0.965084	1.00546	0.0078526	1.00546	220.105	218.91	-1.17211	1.18493
2310061I04Rik	2108.38	2819.8	2583.22	2541.82	3102.41	2462.02	2655.71	2086.24	2037.02	2135.49	2450.41	1742.19	2072.98	0.000626198	0.00224834	1.25029	0.322259	1.25029	2609.71	2087.29	1.10006	1.42103
2310068J16Rik	23.9379	54.7302	43.7657	37.7074	39.5842	43.2908	24.0237	27.6568	27.6518	24.7188	44.1974	25.344	31.5582	0.190432	0.278497	1.25546	0.328214	1.25546	37.985	30.2559	-1.1197	1.76484
2310081J21Rik	52.4792	127.307	117.751	83.1276	113.805	96.5717	104.831	49.7822	33.1822	46.2133	73.9456	29.4317	45.3649	7.98859e-06	6.28956e-05	2.14013	1.0977	2.14013	99.1538	46.3306	1.53254	2.98862
2410002F23Rik	1136.13	1296.87	1018.07	1008.67	1147.94	1148.87	1241.59	1265.76	1410.24	1245.61	1160.18	1496.93	1561.14	0.00506846	0.0134017	0.841781	-0.248483	-1.18796	1142.03	1356.69	-1.34002	-1.05315
2410003L11Rik	1.84138	22.606	23.967	17.1397	22.2661	2.22004	16.3798	10.1408	4.60864	10.7473	10.1994	0	8.87573	0.120397	0.191364	2.05117	1.03645	2.05117	15.1615	7.39165	-1.20707	5.07853
2410004B18Rik	622.386	659.142	686.705	609.319	663.036	596.08	674.844	760.559	611.105	570.68	591.566	676.112	593.688	0.777455	0.837115	1.01557	0.0222922	1.01557	644.197	634.32	-1.09604	1.13044
2410004P03Rik	6.44482	2.37958	0	0	2.47401	7.77014	5.45992	13.8284	19.3563	13.9715	8.4995	32.7019	10.8481	0.00027996	0.00114436	0.21019	-2.25024	-4.75761	3.48357	16.5735	-11.0359	-2.05102
2410006H16Rik	284.493	233.198	219.871	266.523	210.291	235.324	259.892	331.881	279.284	289.102	230.336	362.991	407.298	0.00531477	0.0139367	0.772133	-0.373079	-1.29511	244.578	316.757	-1.55339	-1.07978
2410022M11Rik	118.769	261.753	117.751	234.814	132.36	173.163	117.934	176.081	180.659	226.768	251.585	157.787	197.239	0.221611	0.315441	0.833278	-0.263131	-1.20008	165.237	198.298	-1.60779	1.11637
2410131K14Rik	470.472	491.382	506.432	521.047	524.49	581.65	450.989	474.774	517.089	438.489	509.97	381.795	515.779	0.274976	0.375253	1.0712	0.0992268	1.0712	506.523	472.856	-1.05623	1.21199
2500002B13Rik	158.358	237.958	216.745	216.817	235.031	257.525	163.798	180.691	146.555	193.451	190.389	110.369	79.8816	0.013912	0.0314236	1.41286	0.498622	1.41286	212.163	150.166	1.07272	1.86085
2500004C02Rik	191.503	202.264	206.324	241.67	259.771	169.833	220.581	207.426	193.563	249.337	243.936	233.818	180.473	0.780306	0.838923	0.976823	-0.033831	-1.02373	213.081	218.137	-1.20711	1.15181
2510002D24Rik	831.381	1280.21	1039.96	1039.52	1155.36	1116.68	1167.33	953.236	941.084	903.847	1064.99	954.077	1011.83	0.0696718	0.12136	1.12091	0.164675	1.12091	1089.17	971.68	-1.00922	1.26804
2510003B16Rik	0	3.56936	0	11.9978	2.47401	2.22004	2.18397	0	1.84346	9.67256	0	4.90528	4.93096	0.910417	0.93868	0.918256	-0.123032	-1.08902	3.24126	3.5298	-4.81076	4.0564
2510009E07Rik	1674.73	1027.98	1427.6	1476.59	1374.31	1348.67	1240.49	1546.94	1660.03	1627.14	1382.02	1635.09	1470.41	0.0635941	0.112547	0.880556	-0.183514	-1.13565	1367.98	1553.54	-1.29901	1.00722
2510039O18Rik	2553.07	2855.49	2378.98	2600.95	2444.32	2629.64	2175.23	3067.14	2653.65	2636.31	2697.74	3042.91	2960.55	0.0129014	0.0295297	0.886158	-0.174364	-1.12847	2519.63	2843.31	-1.24126	-1.02592
2610001J05Rik	1233.72	1351.6	1336.94	1153.5	1395.34	1138.88	1437.05	1041.74	1119.9	1039.26	1069.24	1017.03	1143.98	0.000102612	0.000495844	1.20511	0.269159	1.20511	1291.56	1071.74	1.09684	1.32406
2610002M06Rik	809.285	753.136	796.12	663.307	698.908	699.312	698.87	726.451	789.921	781.328	690.159	670.389	760.355	0.899259	0.930087	0.99387	-0.00887146	-1.00617	731.363	735.874	-1.10667	1.09314
2610005L07Rik	598.34	422.753	414.641	581.314	429.977	515.735	418.483	541.035	609.041	635.49	461.16	606.753	544.687	0.05522	0.100026	0.854378	-0.227053	-1.17044	483.741	566.191	-1.37476	1.00352
2610008E11Rik	674.862	490.193	637.727	559.614	408.211	548.349	524.154	637.032	770.565	613.668	628.113	752.145	561.144	0.0260184	0.053355	0.831939	-0.265451	-1.20201	549.649	660.684	-1.41341	-1.02223
2610016A17Rik	6.44482	23.7958	16.6727	4.28493	18.5551	5.5501	6.55191	3.68757	3.68691	7.5231	19.5488	17.986	4.93096	0.643052	0.72804	1.20233	0.265827	1.20233	11.5852	9.63569	-1.81305	2.62092
2610020C07Rik	14.7391	27.3651	18.7676	17.1397	11.1484	38.8744	17.4717	34.1511	15.6694	25.7935	17.8489	17.1685	15.7791	0.950988	0.966835	0.985754	-0.0207006	-1.01445	20.7222	21.0217	-1.60301	1.55766
2610027K06Rik	26.7	42.8324	30.2192	43.7063	27.2141	38.8507	36.0355	18.4378	35.0257	29.0177	27.1984	32.7019	23.6686	0.133911	0.209058	1.26694	0.341349	1.26694	35.1161	27.7172	-1.0755	1.72633
2610028H24Rik	7.47846	9.98217	2.77742	1.26771e-26	3.33903	1.83326	3.95255	3.37283	2.59131	1.3614	8.90114	7.98144e-35	3.89289	0.712809	0.786371	1.23714	0.307008	1.23714	4.16564	3.36715	-2.5101	3.84175
2610035D17Rik	307.51	289.118	170.895	369.361	206.58	204.244	226.041	314.365	292.188	305.223	328.081	249.352	149.901	0.602912	0.694044	0.928558	-0.106936	-1.07694	253.707	273.227	-1.42388	1.2277
2610044O15Rik8	197.027	163.001	254.258	158.542	144.73	142.083	170.35	166.862	164.989	161.209	158.941	179.043	143.984	0.418394	0.522493	1.08219	0.113951	1.08219	175.965	162.601	-1.11887	1.31035
2610203C22Rik	30.3827	11.8979	22.9249	24.8526	17.3181	12.2102	21.8397	12.9065	12.9042	22.5693	22.9486	17.986	21.6962	0.632986	0.719215	1.10555	0.144764	1.10555	20.4183	18.4689	-1.36548	1.66894
2610301B20Rik	586.478	596.084	632.519	523.618	634.584	619.391	584.212	580.792	602.81	549.186	538.018	704.726	556.213	0.829713	0.879572	1.01193	0.0171071	1.01193	596.135	589.108	-1.10098	1.12741
2610306M01Rik	197.027	346.228	250.09	223.673	254.823	339.666	256.616	200.972	185.267	221.394	285.583	172.502	274.162	0.121626	0.192963	1.19369	0.255432	1.19369	266.487	223.246	-1.04825	1.49365
2610307P16Rik	34.9861	23.7958	29.1772	19.7107	34.6361	17.7603	30.5756	25.813	28.5736	27.9429	27.1984	38.4247	27.6134	0.639033	0.724536	0.926406	-0.110283	-1.07944	27.1805	29.3398	-1.48567	1.27504
2610318M16Rik	6.44482	15.4672	9.37837	18.8537	8.65904	18.8703	8.73587	0.921892	1.84346	4.29891	3.3998	7.35792	4.93096	0.000812778	0.00280514	3.24239	1.69706	3.24239	12.363	3.81294	1.62869	6.4549
2610507B11Rik	12357.5	12648.6	13937.3	13896.9	14309.7	12748.6	12137.4	11759.7	10476.4	12176.7	12848.7	9438.58	9855.02	0.00250153	0.0073193	1.18532	0.24528	1.18532	13148	11092.3	1.06162	1.32344
2610507I01Rik	803.761	797.158	803.414	807.281	693.96	813.644	699.962	684.966	758.582	811.42	749.656	784.845	693.293	0.431974	0.5362	1.03709	0.0525411	1.03709	774.773	747.065	-1.05592	1.13571
2610524H06Rik	162.962	109.46	129.213	107.98	97.7234	167.613	136.498	162.253	235.962	233.216	158.941	259.162	261.341	1.80424e-05	0.000119507	0.596834	-0.744599	-1.67551	130.345	218.395	-2.12129	-1.32341
2610528J11Rik	1677.49	3061.32	2163.28	2466.41	2621.21	2449.81	2739.79	1779.25	1405.63	1742.13	2018.63	1191.98	1677.51	3.56468e-05	0.000208526	1.5001	0.585055	1.5001	2453.76	1635.73	1.23772	1.81809
2700012I20Rik	19.3344	10.7081	13.5465	14.5688	6.18503	14.4303	29.4836	23.0473	12.9042	12.8967	14.4491	15.5334	20.71	0.790847	0.848042	0.938124	-0.0921488	-1.06596	15.5639	16.5904	-1.709	1.50405
2700038G22Rik	49.7172	42.8324	40.6396	42.8493	59.3763	96.5717	88.4507	103.252	127.198	89.2024	67.996	120.997	95.6607	0.00202496	0.00609599	0.594698	-0.749771	-1.68153	59.9171	100.752	-2.33897	-1.20888
2700046A07Rik	11.0483	8.32851	4.16817	5.14191	1.23701	8.88016	2.18397	6.45325	1.84346	5.37364	5.0997	0.817547	1.97239	0.259884	0.358502	1.65183	0.724067	1.65183	5.89612	3.56944	-1.44948	3.95499
2700046G09Rik	170.327	230.819	179.231	174.825	184.314	231.994	203.109	129.065	144.711	164.433	181.889	124.267	132.15	0.000932547	0.00314857	1.34229	0.424696	1.34229	195.999	146.019	1.12758	1.59788
2700049A03Rik	196.107	211.782	203.198	259.667	191.736	203.134	229.317	236.926	259.927	257.935	264.334	304.127	205.128	0.022011	0.0462012	0.838849	-0.253517	-1.19211	213.938	255.037	-1.38557	-1.02566
2700054A10Rik	42.3516	59.4894	61.4805	51.4191	50.7172	62.1611	50.2313	70.0638	44.2429	54.8112	53.5468	43.33	64.1025	0.874518	0.913039	0.980885	-0.0278442	-1.01949	53.8423	54.8916	-1.29542	1.24637
2700062C07Rik	261.475	359.316	321.991	312.8	361.206	316.356	302.48	209.27	290.344	254.711	285.583	206.839	274.162	0.00351828	0.00981982	1.25872	0.331959	1.25872	318.898	253.351	1.0785	1.46906
2700081O15Rik	1204.26	681.748	765.901	886.98	629.636	949.067	701.054	1490.7	1397.34	1314.39	1072.64	1532.9	1392.5	7.08069e-07	9.49839e-06	0.608625	-0.716374	-1.64305	831.842	1366.76	-1.99929	-1.35028
2700097O09Rik	161.12	186.797	208.408	202.249	238.742	140.973	218.397	158.565	179.737	197.75	245.636	159.422	123.274	0.447594	0.551327	1.09132	0.126074	1.09132	193.68	177.474	-1.14814	1.36742
2700099C18Rik	15.6517	7.13873	8.33633	2.57096	7.42203	4.44008	19.6557	15.6722	21.1997	15.0462	15.2991	34.337	20.71	0.00944664	0.0226678	0.455765	-1.13364	-2.19411	9.31385	20.4356	-3.97155	-1.21215
2810001G20Rik	159.279	205.833	217.787	227.958	195.447	184.263	221.673	221.254	169.598	177.33	157.241	209.292	163.708	0.24982	0.34734	1.1014	0.139334	1.1014	201.765	183.191	-1.07027	1.29832
2810002D19Rik	202.551	220.111	234.459	172.254	204.106	189.813	221.673	178.847	236.884	170.882	224.387	279.601	243.59	0.390267	0.49463	0.925809	-0.111213	-1.08014	206.208	222.733	-1.28782	1.10382
2810004N23Rik	866.367	961.349	868.021	917.832	936.413	832.515	1029.74	747.655	838.772	756.609	759.005	694.915	688.362	2.43509e-05	0.000152117	1.22503	0.292819	1.22503	915.691	747.484	1.11485	1.3461
2810006K23Rik	519.268	549.682	577.291	573.323	517.068	588.31	579.844	476.618	440.586	451.386	472.572	461.096	406.311	1.8476e-06	2.01027e-05	1.23517	0.304714	1.23517	557.981	451.743	1.13249	1.34717
2810013P06Rik	784.426	788.829	785.699	757.575	952.494	760.364	876.863	743.967	823.103	796.374	818.502	737.427	696.252	0.259033	0.357615	1.05864	0.0822146	1.05864	814.405	769.292	-1.04287	1.16876
2810021J22Rik	319.479	281.98	262.594	325.655	273.378	294.155	288.284	246.145	259.927	348.7	307.682	264.885	280.079	0.667083	0.748968	1.02991	0.0425238	1.02991	292.695	284.194	-1.11052	1.17795
2810025M15Rik	527.554	662.712	607.51	582.368	672.931	744.282	677.03	547.482	549.072	555.334	676.106	487.001	565.951	0.0613761	0.109196	1.13311	0.180287	1.13311	638.524	563.515	-1.00598	1.29161
2810029C07Rik	258.713	356.936	284.477	295.66	390.894	333.006	304.664	300.537	352.1	285.878	345.08	265.703	340.236	0.93106	0.953697	1.00679	0.00976371	1.00679	317.053	314.914	-1.15784	1.17362
2810032G03Rik	5.52413	1.18979	17.7147	4.28493	7.42203	4.44008	10.9198	5.53135	8.29555	11.822	11.0493	13.8983	2.95858	0.603805	0.694878	0.821929	-0.282915	-1.21665	7.35859	8.95283	-2.5517	1.72385
2810047C21Rik1	58.924	10.7081	34.3874	53.9901	21.0291	34.4106	33.8515	50.7041	61.7558	21.4946	20.3988	76.0319	41.4201	0.369438	0.473504	0.783132	-0.352673	-1.27692	35.5411	45.3832	-2.17773	1.33559
2810403D21Rik	11.9689	9.5183	5.21021	9.42684	11.133	6.66012	2.18397	11.9846	7.37382	2.14946	7.64955	3.27019	10.8481	0.758249	0.82251	1.11252	0.153835	1.11252	8.03154	7.21922	-1.77252	2.19386
2810405F15Rik	11.0483	13.0877	7.29429	7.71287	8.65904	6.66012	10.9198	11.9846	9.21728	2.14946	7.64955	14.7158	12.8205	0.850053	0.894413	0.946891	-0.0787294	-1.05609	9.31771	9.84032	-1.85955	1.66728
2810408A11Rik	71.8137	60.6792	51.06	63.417	61.8503	97.6817	52.4152	81.1265	118.903	45.1386	101.994	94.0179	74.9506	0.0761797	0.13076	0.76019	-0.395567	-1.31546	65.5667	86.2503	-1.78111	1.02928
2810408I11Rik	19.3344	22.606	33.3453	19.7107	18.5551	28.8605	29.4836	17.516	26.7301	15.0462	22.9486	21.2562	15.7791	0.260885	0.359477	1.22669	0.294766	1.22669	24.5116	19.982	-1.164	1.75154
2810410L24Rik	68.1309	79.7158	81.2792	76.2717	98.9604	63.2711	80.8068	82.9703	55.3037	69.8574	99.4441	62.9511	66.0749	0.550276	0.647247	1.07265	0.101177	1.07265	78.1507	72.8578	-1.17349	1.35018
2810414N06Rik	91.1481	123.738	153.18	147.402	144.729	153.183	127.762	112.471	87.5641	88.1277	76.4954	44.9651	73.9644	0.000130546	0.000606451	1.6706	0.740365	1.6706	134.369	80.4315	1.28436	2.17299
2810425M01Rik	46.9551	41.6426	20.8408	49.7052	44.5322	44.4008	29.4836	22.1254	11.0607	19.3451	37.3978	8.17547	21.6962	0.0031387	0.00891136	1.98788	0.99123	1.98788	39.6909	19.9665	1.26009	3.13603
2810433D01Rik	13.8103	5.94894	4.16817	1.71397	9.89604	32.1906	13.1038	22.1254	21.1997	21.4946	6.7996	29.4317	6.90335	0.256065	0.354408	0.638829	-0.646499	-1.56537	11.5011	18.0035	-3.3921	1.38432
2810454H06Rik	32.2241	30.9345	16.6727	30.8515	25.2184	38.8507	19.6557	36.8757	28.5736	27.9429	31.4481	18.8036	22.6824	0.980996	0.986566	1.00426	0.00613421	1.00426	27.8147	27.6967	-1.41285	1.42491
2810459M11Rik	106.8	69.0077	112.54	69.4158	69.2723	76.5914	67.703	36.8757	63.5992	79.5299	82.445	60.4985	76.9231	0.16178	0.243859	1.2283	0.296663	1.2283	81.7699	66.5716	-1.08592	1.63836
2810468N07Rik	3.68275	3.56936	10.4204	8.56986	4.94802	16.6503	6.55191	3.68757	14.7476	12.8967	5.94965	17.1685	17.7515	0.205366	0.296624	0.647367	-0.627344	-1.54472	7.78036	12.0185	-3.02778	1.26889
2900005J15Rik	162.041	177.278	187.567	185.109	157.1	165.393	138.682	134.596	158.537	132.192	156.391	120.997	123.274	0.0119743	0.0276807	1.21828	0.284849	1.21828	167.808	137.741	1.0444	1.42111
2900026A02Rik	1869.93	1808.49	1897.59	2048.19	1582.12	1790.43	1692.59	1960.85	1897.86	1958.15	1707.57	1916.3	1790.95	0.489922	0.59259	0.969141	-0.0452218	-1.03184	1813.98	1871.74	-1.12787	1.05933
2900041M22Rik	10.1276	15.4672	13.5465	2.57096	3.71102	15.5403	4.36794	6.45325	8.29555	3.22419	9.34945	6.54038	8.87573	0.454666	0.558351	1.29737	0.375589	1.29737	9.28359	7.15571	-1.52522	2.56719
2900052L18Rik	592.923	599.653	620.015	731.866	472.536	626.051	527.428	588.167	665.487	936.089	705.458	680.199	588.757	0.079804	0.135891	0.859529	-0.218382	-1.16343	596.271	693.719	-1.37813	1.01815
2900076A07Rik	73.655	60.6792	87.5315	59.132	55.6652	53.281	69.887	59.0011	56.2254	48.3628	47.5972	49.8704	56.213	0.0531086	0.0968514	1.24568	0.316933	1.24568	65.843	52.8571	-1.00295	1.5563
2900092D14Rik	650.926	523.507	663.78	585.321	603.659	581.65	681.398	406.554	533.68	578.204	519.319	492.163	455.621	0.00124888	0.00403132	1.23268	0.301797	1.23268	613.115	497.384	1.08563	1.39965
2900093K20Rik	99.4343	136.826	97.9519	117.407	128.649	98.7918	159.43	92.1892	102.312	111.772	110.493	82.5723	118.343	0.151925	0.231706	1.16305	0.21791	1.16305	119.527	102.771	-1.05715	1.42999
2900097C17Rik	9878.06	8615.25	10113	10155.3	9183.53	9892.5	9290.6	9278.84	8927.85	9472.66	9083.41	9080.5	8672.58	0.102212	0.167138	1.05563	0.0781044	1.05563	9591.25	9085.8	-1.01085	1.12645
3000002C10Rik	92.0688	97.5626	62.5225	84.8416	63.0873	73.2613	91.7267	67.2981	111.529	80.6046	98.5942	98.9232	96.6469	0.239703	0.335767	0.875159	-0.192383	-1.14265	80.8506	92.3839	-1.4271	1.09302
3010001F23Rik	4.60344	1.18979	0	2.57096	8.65904	6.66012	0	2.76568	3.68691	5.37364	1.6999	8.99302	7.88954	0.439911	0.543879	0.661693	-0.595766	-1.51127	3.35225	5.06617	-4.30987	1.88702
3010003L21Rik	43.2723	66.6281	56.2702	71.1298	48.2432	62.1611	46.9553	79.5907	78.3469	52.6617	82.4451	86.66	89.7435	0.00697059	0.0175174	0.719613	-0.474707	-1.38964	56.4482	78.4425	-1.76482	-1.09421
3110009E18Rik	21.1758	36.8834	31.2612	23.9956	23.5031	11.1002	33.8515	19.3597	35.0257	36.5408	33.998	36.7896	26.6272	0.313114	0.416197	0.82473	-0.278007	-1.21252	25.9008	31.4052	-1.76319	1.19929
3110021A11Rik	16.5724	3.56936	6.25225	9.42684	14.8441	12.2102	10.9198	5.53135	7.37382	12.8967	14.4491	12.2632	1.97239	0.652416	0.736401	1.15927	0.213215	1.15927	10.5659	9.11425	-1.64103	2.20539
3110040M04Rik	33.1448	40.4528	29.1772	29.9945	45.7692	19.9804	36.0355	33.1881	20.278	34.3913	31.4481	6.54038	11.8343	0.120902	0.192038	1.462	0.547947	1.462	33.4338	22.8685	-1.10534	2.3626
3110040N11Rik	255.951	312.914	269.889	299.088	359.968	344.106	373.459	271.036	266.379	232.142	251.585	211.745	307.692	0.0113875	0.0265854	1.23136	0.300258	1.23136	315.996	256.623	1.04805	1.44675
3110045C21Rik	255.031	423.564	365.757	336.795	450.27	495.069	440.07	246.145	197.25	196.675	324.681	111.186	156.805	1.23039e-05	8.81991e-05	1.92201	0.942618	1.92201	394.958	205.492	1.43403	2.57606
3110056K07Rik	277.127	217.731	289.688	300.802	259.771	234.214	233.685	354.006	209.232	251.486	211.637	249.352	202.17	0.601124	0.692227	1.05288	0.0743353	1.05288	259.334	246.31	-1.15217	1.27724
3110070M22Rik	15.6517	58.2996	26.051	30.8515	7.42203	8.88016	10.9198	15.6722	13.8259	15.0462	24.6485	1.63509	24.6548	0.360365	0.464244	1.42149	0.507408	1.42149	22.581	15.8854	-1.49472	3.02031
3110082I17Rik	200.71	178.468	154.222	141.403	142.256	154.293	155.062	158.565	199.093	169.807	167.44	199.481	234.714	0.0762438	0.13083	0.855726	-0.22478	-1.1686	161.016	188.164	-1.38826	1.01657
3110099E03Rik	95.7516	89.2341	122.961	97.6964	105.145	112.112	93.9106	101.408	99.5466	102.099	83.2951	83.3898	75.9368	0.185868	0.273059	1.12735	0.17293	1.12735	102.366	90.8031	-1.05942	1.34643
3300005D01Rik	21.1758	16.657	26.051	18.8537	16.0811	21.0904	15.2878	13.8284	16.5911	16.1209	25.4985	15.5334	8.87573	0.369251	0.473323	1.19943	0.262345	1.19943	19.3811	16.1586	-1.23999	1.78388
3830406C13Rik	1157.31	1337.32	1316.1	1251.2	1235.76	1065.62	1220.84	1129.31	1002.84	1130.61	1110.88	1040.73	1019.73	0.00258034	0.00751653	1.14354	0.19351	1.14354	1226.11	1072.21	1.04802	1.24777
3830408C21Rik	11.0483	4.75915	26.051	22.2816	25.9771	11.1002	16.3798	19.3597	14.7476	16.1209	21.2487	4.90528	16.7653	0.77459	0.835067	1.08615	0.119222	1.08615	16.8233	15.489	-1.62084	1.91214
4430402I18Rik	157.449	194.029	221.955	169.785	212.861	183.167	153.996	119.868	134.59	144.034	145.493	137.465	91.7248	0.000150741	0.000682559	1.43016	0.516172	1.43016	184.436	128.962	1.18858	1.72084
4631405J19Rik	17.4931	20.2264	8.33633	6.85589	16.0811	19.9804	14.1958	4.60946	13.8259	6.44837	25.4985	4.90528	4.93096	0.267999	0.367319	1.4524	0.538439	1.4524	14.6686	10.0996	-1.33265	2.81118
4632404H12Rik	263.317	299.827	239.67	254.525	247.401	279.725	263.168	235.082	242.414	212.796	223.537	251.805	260.355	0.0779713	0.13328	1.10877	0.148957	1.10877	263.703	237.834	-1.01163	1.24366
4632415L05Rik	823.095	666.281	654.402	633.312	675.405	613.841	742.549	625.043	703.278	751.235	656.161	645.045	668.639	0.73813	0.806688	1.0189	0.0270183	1.0189	687.269	674.518	-1.09534	1.13714
4632427E13Rik	3.68275	9.5183	5.21021	4.28493	6.18503	3.33006	4.36794	0.921892	5.53037	10.7473	17.8489	8.17547	2.95858	0.327691	0.430708	0.670325	-0.577068	-1.49181	5.17827	7.72502	-3.32335	1.4933
4632428C04Rik	57.0827	55.92	61.4805	55.7041	54.4282	75.4813	45.8633	50.7041	47.0081	64.4837	28.0483	51.5055	48.3234	0.169778	0.253766	1.20448	0.268412	1.20448	57.9867	48.1424	-1.0828	1.57091
4732471J01Rik	23.6399	8.42619	13.6411	18.1977	22.7106	21.2707	8.99715	11.4258	1.87979	9.77752	9.41404	25.344	10.1399	0.22808	0.322449	1.46737	0.553235	1.46737	16.7323	11.4029	-1.27137	2.73749
4732491K20Rik	161.12	205.833	213.619	155.114	153.389	225.334	216.213	189.91	205.545	183.779	195.488	200.299	241.617	0.447244	0.551126	0.936109	-0.0952512	-1.06825	189.803	202.758	-1.26654	1.10987
4831440E17Rik	110.483	92.8034	110.456	121.692	108.856	129.872	80.8068	79.2827	100.468	151.537	119.843	66.2213	89.7435	0.612178	0.701719	1.06982	0.0973728	1.06982	107.964	100.918	-1.21342	1.38879
4833411C07Rik	4.60344	11.8979	10.4204	19.7107	11.133	1.11002	4.36794	8.29703	9.21728	23.644	4.24975	17.986	12.8205	0.382478	0.486717	0.717845	-0.478256	-1.39306	9.08242	12.6523	-2.93137	1.51054
4833418N02Rik	52.4792	67.8179	92.7417	77.9857	90.3014	109.892	81.8988	50.7041	66.3644	68.7826	73.0957	53.9581	54.2406	0.0234261	0.048743	1.33536	0.417224	1.33536	81.6726	61.1617	1.03988	1.71479
4833419F23Rik	3.68275	21.4162	5.21021	9.42684	2.47401	3.33006	7.64389	12.9065	13.8259	4.29891	15.2991	11.4457	10.8481	0.238959	0.334946	0.657991	-0.60386	-1.51978	7.56024	11.4899	-3.05023	1.32061
4833420G17Rik	1044.05	1004.18	938.878	1042.09	872.088	939.076	867.035	1150.53	1063.67	1057.53	1005.49	1084.06	1013.81	0.021049	0.0444424	0.902693	-0.147692	-1.1078	959.171	1062.57	-1.20845	-1.01552
4833422C13Rik	35.5609	36.3029	21.8829	33.7914	29.6881	50.7691	40.2119	29.0577	58.9656	47.3749	60.8677	67.7078	69.9706	0.00725197	0.0181057	0.635827	-0.653294	-1.57275	35.4326	55.7268	-2.18884	-1.13008
4833438C02Rik	411.548	491.382	454.329	444.776	382.236	517.268	484.842	482.151	416.622	482.553	413.925	464.369	459.565	0.936875	0.957534	1.00461	0.00663962	1.00461	455.067	452.977	-1.11549	1.1258
4833439L19Rik	31031.9	46857.8	41122.5	40469.9	45255	41715.2	38243.4	29894.4	24711.2	28465.5	35401.9	19765.2	23712.1	3.66454e-06	3.38754e-05	1.50677	0.591464	1.50677	40670.4	26991.7	1.2667	1.79235
4921504A21Rik	50.6378	30.9345	36.4715	57.418	33.3991	62.1611	41.4954	38.7195	18.4346	40.8397	21.2487	25.344	24.6548	0.00964285	0.0230882	1.59733	0.67566	1.59733	44.8449	28.0749	1.12042	2.27723
4921507P07Rik	34.0655	17.8468	25.009	11.1408	22.2661	18.8703	18.5637	31.3443	28.5736	18.2704	13.5992	34.337	28.5996	0.349518	0.453426	0.817554	-0.290615	-1.22316	21.1176	25.8302	-1.86538	1.24681
4921524J17Rik	571.747	492.574	553.324	464.485	544.284	502.838	566.741	542.073	456.255	394.426	494.669	506.879	370.809	0.0517582	0.0947664	1.14418	0.194319	1.14418	527.914	461.389	-1.00103	1.3105
4921531C22Rik	90.2274	115.409	117.751	86.5556	91.5384	79.9214	78.6229	90.3454	108.764	113.921	115.593	92.3828	81.854	0.527308	0.626134	0.937461	-0.0931699	-1.06671	94.1669	100.449	-1.3032	1.14529
4921536K21Rik	62.6068	65.4383	75.027	77.1287	77.9313	36.6307	89.5427	64.5325	63.5992	62.3343	63.7462	56.4108	43.3925	0.238052	0.333908	1.17254	0.229637	1.17254	69.2148	59.0298	-1.11098	1.52743
4930402H24Rik	3999.61	3309.9	3898.29	4011.43	3507.01	3525.33	3633.09	3886.51	3543.95	3842.23	3433.93	3674.85	3674.58	0.87488	0.913243	1.00643	0.00924709	1.00643	3699.28	3675.64	-1.07613	1.09001
4930404I05Rik	31.3034	23.7958	27.0931	22.2816	21.0291	22.2004	29.4836	17.516	22.1215	25.7935	20.3988	41.6949	36.4891	0.677811	0.757822	0.926761	-0.109731	-1.07903	25.3709	27.3759	-1.54479	1.3268
4930404N11Rik	0	0	0	0	0	0	0	0	0	0	0	8.65627	0	0.338701	0.442425	0.133917	-2.90059	-7.46732	0.194289	1.45082	-459.133	8.23397
4930405A21Rik	15.6517	14.2775	7.29429	8.56986	14.8441	22.2004	28.3916	9.21892	8.29555	11.822	3.3998	8.17547	4.93096	0.0125425	0.0287922	2.08337	1.05892	2.08337	15.8145	7.59083	1.17087	3.707
4930412C18Rik	156.517	179.658	231.333	173.968	154.626	165.393	138.682	137.362	93.0945	163.359	140.242	96.4706	127.219	0.00562446	0.0146138	1.36078	0.444433	1.36078	171.511	126.039	1.09418	1.69234
4930412M03Rik	34.9861	57.1098	63.5646	23.9956	33.3991	28.8605	41.4954	30.4224	20.278	29.0177	20.3988	17.986	22.6824	0.00442076	0.0118992	1.72641	0.787779	1.72641	40.3533	23.3741	1.18538	2.51439
4930412O13Rik	275.286	249.855	221.955	277.663	231.32	249.754	195.465	179.769	185.267	218.17	193.789	191.306	188.363	0.000858464	0.00293639	1.26467	0.338764	1.26467	243.563	192.59	1.10158	1.45191
4930413G21Rik	160.2	203.454	141.718	209.105	144.73	140.973	115.75	178.847	186.189	333.166	257.535	264.068	249.507	0.000474859	0.00177539	0.652091	-0.616855	-1.53353	159.586	244.73	-1.94911	-1.20655
4930415O20Rik	11.9689	14.2775	7.29429	10.2838	6.18503	13.3202	15.2878	8.29703	6.45209	12.8967	7.64955	9.81057	2.95858	0.215974	0.309019	1.40541	0.490988	1.40541	11.2342	7.99359	-1.21991	2.40952
4930422M22Rik	3.68275	11.8979	6.25225	4.28493	14.8441	7.77014	5.45992	12.9065	10.139	16.1209	3.3998	4.90528	7.88954	0.589588	0.682474	0.831961	-0.265412	-1.20198	7.59919	9.13407	-2.34528	1.62331
4930426D05Rik	225.569	204.643	270.931	302.203	185.551	245.314	158.338	250.755	158.537	223.725	209.088	283.689	213.018	0.857586	0.900097	1.02091	0.0298539	1.02091	227.906	223.239	-1.22792	1.27981
4930426L09Rik	4.60344	9.5183	3.12612	6.85589	11.133	8.88016	17.4717	9.21892	26.7301	9.67256	5.94965	17.1685	13.8067	0.158322	0.239643	0.632714	-0.660374	-1.58049	8.71435	13.773	-2.98524	1.19507
4930429B21Rik	13.8103	15.4672	16.6727	9.42684	12.3701	9.99018	25.1156	12.9065	20.278	33.3166	12.7492	28.6141	25.641	0.0803572	0.13665	0.660496	-0.598378	-1.51401	14.6416	22.1676	-2.41008	1.05141
4930429F24Rik	17.4931	19.0366	15.6306	12.8548	14.8441	2.22004	16.3798	15.6722	5.53037	15.0462	8.4995	14.7158	5.91716	0.388264	0.492597	1.29121	0.368721	1.29121	14.0663	10.8939	-1.38407	2.30754
4930430F08Rik	340.211	297.326	400.928	317.821	343.296	319.723	322.062	335.035	291.928	281.317	327.572	242.575	228.24	0.0346255	0.0677982	1.17579	0.233629	1.17579	334.545	284.529	1.01178	1.36639
4930432K21Rik	12.8896	10.7081	25.009	14.5688	8.65904	18.8703	15.2878	3.68757	5.53037	27.943	27.1984	18.8036	19.7239	0.70168	0.777269	0.886434	-0.173915	-1.12812	15.1766	17.1209	-2.09041	1.64257
4930442L01Rik	44.193	36.8834	25.009	34.2794	16.0811	29.9705	20.7477	30.4224	25.8084	29.0177	22.9486	30.2492	33.5305	0.815062	0.867122	1.04166	0.0588892	1.04166	29.8189	28.6262	-1.35151	1.46648
4930444P10Rik	7.3655	2.37958	3.12612	0	2.47401	0	1.09198	3.68757	7.37382	20.4198	1.6999	3.27019	3.94477	0.0780624	0.13338	0.354851	-1.49472	-2.81809	2.36539	6.66587	-8.92176	1.12342
4930447K03Rik	0.920688	0	6.25225	1.71397	1.23701	0	1.09198	0.921892	3.68691	11.822	0.84995	0	3.94477	0.305612	0.408005	0.464508	-1.10623	-2.15282	1.61824	3.48377	-9.33471	2.01413
4930451G09Rik	46.0344	63.0588	71.9009	66.8449	64.3243	93.2417	66.611	53.4697	31.3387	49.4375	61.1964	42.5124	55.2268	0.0201622	0.0429111	1.37799	0.462561	1.37799	67.3135	48.8492	1.05142	1.80598
4930452B06Rik	90.2274	139.205	146.928	126.834	80.4053	83.2515	124.486	190.832	136.416	133.266	142.792	155.334	146.943	0.0133522	0.0303506	0.749319	-0.416348	-1.33454	113.149	151.002	-1.67732	-1.06182
4930453N24Rik	790.871	844.749	907.618	795.283	833.742	694.872	820.08	760.561	769.643	662.033	763.255	797.108	686.39	0.0650157	0.114664	1.09702	0.133591	1.09702	812.305	740.465	-1.00578	1.21041
4930455C13Rik	13.1199	4.87394	4.24658	6.15961	5.00591	6.87812	10.0936	12.3368	12.2372	7.89646	6.14063	14.3016	14.3065	0.130067	0.203979	0.648301	-0.625265	-1.54249	7.27309	11.2187	-2.70344	1.13624
4930455G09Rik	11.9689	9.5183	7.29429	11.9978	7.42203	11.1002	8.73587	12.9065	8.29555	7.5231	7.64955	8.17547	5.91716	0.553167	0.649674	1.1627	0.217476	1.1627	9.8013	8.42979	-1.41549	1.91355
4930461G14Rik	112.324	171.329	139.634	129.405	210.291	137.642	163.798	104.174	105.077	105.323	147.041	90.7477	67.0611	0.00304726	0.0086892	1.46739	0.553254	1.46739	151.656	103.351	1.13862	1.8911
4930470G03Rik	10.8068	6.53941	2.37895	5.09575	6.82467	3.66099	6.0944	12.1631	13.0766	6.42134	6.62992	1.49525e-32	4.57568	0.664205	0.74675	0.832382	-0.264683	-1.20137	5.92811	7.12186	-2.7505	1.90571
4930480K23Rik	55.2413	79.7158	90.6576	65.1309	81.6423	57.721	72.071	83.8922	50.695	61.2595	75.6455	83.3898	53.2544	0.7102	0.784334	1.04867	0.0685573	1.04867	71.5364	68.2164	-1.22523	1.34739
4930481A15Rik	415.229	555.631	363.673	558.753	540.571	441.787	469.554	396.413	153.929	470.73	379.078	222.373	280.079	0.00577593	0.0149297	1.50779	0.592438	1.50779	477.829	316.907	1.12644	2.01825
4930486L24Rik	2.76206	5.94894	7.29429	2.57096	9.89604	12.2102	7.64389	7.37514	9.21728	4.29891	12.7492	17.1685	4.93096	0.350151	0.454069	0.723171	-0.467592	-1.3828	6.79308	9.39347	-2.72926	1.42734
4930502E18Rik	22.0965	35.6936	41.6817	42.8493	38.3472	41.0707	32.7595	20.2816	24.8866	7.5231	21.2487	13.8983	7.88954	9.81519e-05	0.000478643	2.25891	1.17563	2.25891	36.3273	16.0818	1.49909	3.40386
4930503B20Rik	8.28619	5.94894	2.08408	5.14191	2.47401	4.44008	0	13.8284	9.21728	5.88758	0.84995	31.0668	17.7515	0.0169072	0.0369871	0.311543	-1.6825	-3.20983	4.09169	13.1336	-8.35705	-1.23285
4930503L19Rik	109.562	44.0221	43.7657	63.4169	54.4282	62.1611	66.611	109.705	149.32	117.145	109.644	158.604	132.15	1.06718e-06	1.31093e-05	0.492191	-1.02271	-2.03173	63.7363	129.495	-2.70109	-1.52825
4930505A04Rik	9.20688	5.94894	6.25225	13.7118	7.42203	3.33006	5.45992	0.921892	0.921728	0	5.94965	6.54038	5.91716	0.0850032	0.143322	2.15465	1.10745	2.15465	7.40132	3.43505	-1.1117	5.1611
4930505N22Rik	11.0483	5.94894	8.33633	14.5688	7.42203	0	4.36794	11.9846	0.921728	1.07473	2.54985	9.81057	7.88954	0.596966	0.689011	1.29968	0.378158	1.29968	7.45044	5.73251	-2.03293	3.43396
4930506C21Rik	10.1276	10.7081	6.25225	5.9989	6.18503	18.8703	4.36794	4.60946	2.76518	11.822	12.7492	5.72283	3.94477	0.475385	0.578789	1.28642	0.363365	1.28642	8.90513	6.9224	-1.55235	2.56896
4930507D05Rik	7.80435	2.51103	8.59902	1.79148	7.61104	23.3087	13.4404	4.85422	11.5894	3.40815	3.60064	3.48528	3.09288	0.148853	0.228056	1.84697	0.885157	1.84697	9.2529	5.00978	-1.24541	4.24846
4930509E16Rik	5.52413	8.32851	1.04204	5.9989	11.133	11.1002	0	2.76568	4.60864	2.14946	15.2991	3.27019	0	0.650537	0.734748	1.29745	0.375675	1.29745	6.13007	4.72472	-2.3779	4.00289
4930509G22Rik	11.9689	5.94894	15.6306	14.5688	2.47401	14.4303	5.45992	11.9846	13.8259	11.822	17.8489	13.0808	16.7653	0.219003	0.312621	0.718961	-0.476014	-1.3909	10.2376	14.2394	-2.35387	1.21673
4930511M06Rik	44.193	66.6281	48.9759	43.7063	32.1621	44.4008	50.2313	35.9538	44.2429	62.3342	44.1974	53.9581	42.4063	0.995635	0.996482	1.00075	0.00108483	1.00075	47.1354	47.1	-1.30818	1.31015
4930513N10Rik	2.76206	5.94894	6.25225	5.9989	7.42203	3.33006	8.73587	10.1408	17.5128	15.0462	8.4995	14.7158	9.86193	0.00504449	0.0133491	0.454056	-1.13906	-2.20237	5.72708	12.6132	-3.82428	-1.26833
4930515G01Rik	15.6517	19.0366	17.7147	25.7096	19.7921	24.4204	10.9198	6.45325	13.8259	26.8682	10.1994	13.0808	38.4615	0.839225	0.886871	1.05816	0.081553	1.05816	19.0577	18.0103	-1.63161	1.8269
4930520O04Rik	40.5103	27.3651	30.2192	17.1397	28.4511	21.0904	26.2076	23.9692	25.8084	26.8682	16.149	24.5264	34.5167	0.662219	0.744928	1.08219	0.113952	1.08219	27.2788	25.2071	-1.31704	1.54243
4930523C07Rik	886.075	721.677	877.869	1042.7	642.933	982.706	866.42	1115.91	923.37	994.96	914.013	1130.09	968.365	0.0400047	0.0765031	0.854113	-0.227502	-1.17081	860.84	1007.88	-1.36095	-1.00722
4930525G20Rik	23.0172	29.7447	25.009	13.7118	29.6881	8.88016	17.4717	14.7503	21.1997	30.0924	11.8993	39.2423	20.71	0.712271	0.785988	0.912533	-0.132052	-1.09585	20.9728	22.9831	-1.7824	1.48424
4930526I15Rik	284.493	380.732	326.159	356.505	320.384	390.727	283.916	387.195	315.23	380.454	420.726	390.789	333.333	0.150672	0.230115	0.900551	-0.15112	-1.11043	334.525	371.467	-1.28095	1.03884
4930528A17Rik	4.60344	14.2775	3.12612	11.9978	7.42203	3.33006	12.0118	7.37514	6.45209	5.37364	26.3484	12.2632	13.8067	0.270465	0.370232	0.674457	-0.568201	-1.48267	8.0976	12.0061	-2.98719	1.35885
4930539E08Rik	90.2274	41.6426	39.5976	37.7074	35.8732	23.3104	26.2076	92.1892	81.112	125.743	62.0463	112.822	95.6607	5.70336e-05	0.00030623	0.445815	-1.16548	-2.24308	42.2876	94.8546	-3.32425	-1.51355
4930539J05Rik	1.84617	10.7437	2.08408	5.14191	6.20432	6.68119	8.73587	12.0931	5.53037	6.44837	3.40822	1.63509	7.91421	0.905512	0.935145	0.954206	-0.0676279	-1.04799	5.84408	6.12455	-2.27252	2.06915
4930546K05Rik	11.0483	0	5.21021	9.42684	0	22.2004	1.09198	1.84378	0	0	0	5.72283	0.986193	0.0632345	0.111995	4.8355	2.27366	4.8355	7.02236	1.45225	-1.09079	25.5049
4930550C14Rik	110.483	92.8034	130.255	95.1254	133.597	98.7918	76.4389	85.736	76.5034	114.996	87.5448	93.2004	73.9644	0.123136	0.195021	1.18879	0.2495	1.18879	105.257	88.5406	-1.04803	1.48111
4930553P18Rik	11.0483	13.0877	7.29429	5.14191	3.71102	3.33006	4.36794	1.84378	4.60864	5.37364	6.7996	8.99302	1.97239	0.398234	0.502921	1.37846	0.463053	1.37846	6.866	4.98094	-1.52761	2.90268
4930556M19Rik	217.282	233.198	213.619	214.246	168.233	206.464	194.373	125.377	179.737	175.181	183.589	156.151	136.095	0.00144164	0.00454769	1.29873	0.377099	1.29873	206.995	159.383	1.10583	1.52527
4930558J18Rik	0	5.94894	2.08408	0	0	0	3.27595	0	4.60864	3.22419	0.84995	0	10.8481	0.458642	0.562269	0.492051	-1.02312	-2.03231	1.5926	3.23666	-13.2601	3.21045
4930562F07Rik	7.91345	2.90377	3.69816	2.82689	5.25788	25.1914	4.98351	6.95931	2.96689	12.0606	3.93251	10.3865	1.06106	0.682215	0.761235	1.20885	0.273633	1.20885	7.51647	6.21788	-2.05086	2.99696
4930563E18Rik	13.8103	5.94894	2.08408	1.71397	8.65904	6.66012	5.45992	0.921892	1.84346	0	2.54985	0	6.90335	0.0417376	0.079338	3.1279	1.64519	3.1279	6.32533	2.02223	1.04358	9.37516
4930563E22Rik	47.6006	33.7548	30.5163	30.1381	31.386	71.9695	37.4298	31.9972	57.2933	43.7284	23.5103	22.5809	28.9335	0.447879	0.55162	1.1685	0.224661	1.1685	40.389	34.5647	-1.27945	1.74695
4930570G19Rik	2.76206	0	8.33633	10.2838	1.23701	7.77014	2.18397	15.6722	15.6694	1.07473	4.24975	11.4457	7.88954	0.163867	0.246449	0.504965	-0.985746	-1.98034	4.72787	9.36278	-5.18204	1.32136
4930577N17Rik	29.1995	37.613	53.9462	44.7289	25.771	30.6488	31.7369	28.4251	47.9842	54.0158	28.207	36.8111	42.4666	0.62439	0.71205	0.920907	-0.118872	-1.08589	36.3652	39.4885	-1.51017	1.28073
4930578L24Rik	26.7	23.7958	17.7147	28.2805	39.5842	13.3202	48.0473	21.2035	23.9649	45.1386	45.0473	26.1615	22.6824	0.706327	0.781209	0.918222	-0.123084	-1.08906	28.1562	30.6638	-1.69741	1.43114
4930579F01Rik	7.3655	15.4672	11.4625	4.28493	4.94802	3.33006	3.27595	0	0.921728	1.07473	5.0997	0	4.93096	0.0189231	0.04067	3.5673	1.83483	3.5673	7.13995	2.0015	1.23337	10.3177
4930579G24Rik	87.4654	52.3507	102.12	49.7052	68.0353	79.9214	101.555	92.1892	130.885	89.2025	80.7452	115.274	112.426	0.0371867	0.0719777	0.747021	-0.42078	-1.33865	77.305	103.484	-1.76122	-1.01747
4930579K19Rik	27.6206	35.6936	35.4294	20.5677	22.2661	34.4106	37.1275	37.7976	19.3563	24.7188	32.2981	31.0668	20.71	0.60469	0.695511	1.09297	0.128253	1.09297	30.3388	27.7581	-1.28106	1.53033
4930581F22Rik	48.7965	59.4894	69.8168	66.8449	76.6943	46.6208	48.0473	51.626	43.3212	60.1848	65.4461	64.5862	41.4201	0.515188	0.616093	1.08922	0.123299	1.08922	59.4012	54.5354	-1.1876	1.40897
4930592C13Rik	4.60344	7.13873	16.6727	16.2827	12.3701	19.9804	2.18397	1.84378	11.9825	4.29891	5.94965	9.81057	9.86193	0.246434	0.343416	1.54936	0.63167	1.54936	11.3301	7.31276	-1.35331	3.24864
4930594M22Rik	104.038	92.8034	114.625	125.977	107.619	119.882	96.0947	81.1265	86.6424	102.099	85.845	84.2074	56.213	0.00584047	0.0150563	1.31813	0.398489	1.31813	108.934	82.6432	1.0831	1.60416
4930599N23Rik	5.52413	13.0877	2.08408	4.28493	6.18503	4.44008	14.1958	7.4482	17.5128	8.59783	6.00748	22.0738	7.88954	0.160147	0.241902	0.604946	-0.725121	-1.65304	7.04194	11.6406	-3.33334	1.21987
4931402G19Rik	3.68275	4.75915	11.4625	9.42684	8.65904	5.5501	4.36794	3.68757	5.53037	9.67256	14.4491	4.90528	4.93096	0.886726	0.921572	0.952599	-0.070059	-1.04976	6.85926	7.20057	-2.04772	1.8582
4931403E22Rik	5.52413	8.32851	3.12612	10.2838	1.23701	8.88016	1.09198	0.921892	7.37382	7.5231	5.94965	0	2.95858	0.561393	0.657153	1.35416	0.437401	1.35416	5.53545	4.08773	-2.05442	3.76731
4931406C07Rik	24991.1	37749.2	36748.8	34095.9	38818	32794.4	30565.2	20014	16475.6	21831.9	25792.5	11616	14722.3	6.80166e-08	1.62147e-06	1.82958	0.871516	1.82958	33680.1	18408.6	1.46917	2.27842
4931406P16Rik	1602	1176.7	1247.32	1468.87	1244.43	1155.53	1338.77	1807.83	1793.68	1714.19	1503.56	2047.14	1812.62	3.84678e-06	3.51264e-05	0.741563	-0.431358	-1.3485	1319.94	1779.95	-1.53089	-1.18785
4931408D14Rik	212.679	203.454	296.982	304.231	294.407	293.044	266.444	265.505	198.171	339.614	291.533	132.443	178.501	0.332791	0.436193	1.14214	0.191737	1.14214	267.344	234.073	-1.14574	1.4946
4931414P19Rik	428.12	387.871	417.859	449.918	419.345	470.648	437.886	416.695	448.881	558.859	510.82	398.963	389.546	0.433262	0.537556	0.948878	-0.0757048	-1.05388	430.43	453.619	-1.20168	1.08196
4931422A03Rik	3.68275	1.18979	2.08408	15.4257	0	2.22004	0	6.45325	0.921728	2.14946	2.55215	4.90528	3.94477	0.954472	0.96924	1.03646	0.0516642	1.03646	3.62483	3.49731	-3.29891	3.54385
4931428F04Rik	133.958	127.274	107.569	117.806	119.045	122.925	143.584	176.456	173.508	170.362	182.067	188.212	203.743	4.45327e-08	1.20063e-06	0.68274	-0.550592	-1.46469	124.57	182.456	-1.67923	-1.27756
4931440P22Rik	27.6206	33.3141	10.4204	45.4202	19.7921	44.4008	21.8397	24.8911	26.7301	38.6902	33.998	26.9791	38.4615	0.704189	0.779211	0.921515	-0.117921	-1.08517	29.0829	31.5599	-1.65481	1.40525
4932438A13Rik	2295.28	2164.22	2628.03	2730.36	2472.77	2515.3	2153.39	2330.54	1914.43	2106.47	2065.38	1861.55	1786.98	0.000934772	0.00315414	1.2051	0.269152	1.2051	2423.21	2010.8	1.07904	1.34588
4933402D24Rik	4.60344	2.37958	4.16817	2.57096	0	3.33006	13.1038	8.29703	0.921728	1.07473	4.24975	1.63509	1.97239	0.519804	0.619859	1.42135	0.507259	1.42135	4.32257	3.04118	-2.05253	4.14658
4933404O12Rik	167.565	132.066	120.877	151.686	164.522	163.173	133.222	161.331	176.05	170.882	149.591	116.909	119.329	0.933344	0.954899	0.992097	-0.0114475	-1.00797	147.654	148.83	-1.21395	1.19484
4933405L10Rik	3.68275	5.94894	7.29429	9.42684	1.23701	6.66012	3.27595	2.76568	0	5.37364	6.7996	0.817547	0.986193	0.185718	0.272886	1.94598	0.960496	1.94598	5.40664	2.77836	-1.37751	5.2164
4933406C10Rik	19.3344	16.657	26.051	13.7118	7.42203	13.3202	8.73587	7.37514	4.60864	10.7473	23.7986	5.72283	12.8205	0.286493	0.387919	1.38988	0.474956	1.38988	15.0935	10.8596	-1.31808	2.54621
4933407K13Rik	164.803	111.84	141.718	127.691	117.516	105.452	123.394	150.268	153.007	162.284	138.542	161.057	177.515	0.0163372	0.0359343	0.815229	-0.294722	-1.22665	127.966	156.969	-1.44922	-1.03826
4933411K16Rik	12.8896	22.606	18.7567	11.9978	11.133	25.5305	6.55191	23.9692	14.7476	15.0462	7.64955	9.81057	7.88954	0.53871	0.636826	1.1852	0.245134	1.1852	15.5844	13.1491	-1.45035	2.03731
4933412E12Rik	237.537	254.614	299.066	275.95	295.645	309.696	277.364	306.991	359.474	358.96	330.631	367.078	310.651	0.00107593	0.00354475	0.820723	-0.285032	-1.21844	278.241	339.019	-1.37162	-1.08236
4933413J09Rik	7.3655	10.7081	13.5465	14.5688	12.3701	1.11002	6.55191	18.4378	16.5911	6.44837	7.64955	35.1545	9.86193	0.152158	0.231968	0.601081	-0.734368	-1.66367	9.48482	15.7796	-3.33927	1.20647
4933416M06Rik	1.84138	7.13873	1.04204	4.28493	4.94802	0	1.09198	0	0.921728	6.44837	6.7996	4.08774	12.8205	0.336318	0.4398	0.559109	-0.8388	-1.78856	2.88486	5.15975	-5.85114	1.82908
4933417D19Rik	13.8103	16.657	12.5045	12.8548	18.5551	11.1002	12.0118	12.9065	28.5736	12.8967	5.94965	14.7158	34.5167	0.317243	0.420521	0.762647	-0.390913	-1.31122	13.8787	18.198	-2.22991	1.29698
4933421O10Rik	220.965	237.958	250.09	251.954	232.557	189.813	174.717	233.239	234.119	294.476	242.236	219.103	260.355	0.185667	0.272836	0.902441	-0.148095	-1.10811	222.772	246.855	-1.29003	1.0506
4933427D14Rik	568.985	479.485	515.809	464.487	471.298	576.101	463.001	628.732	579.765	595.403	532.918	622.151	672.584	0.0016401	0.00508418	0.835902	-0.258594	-1.19631	505.795	605.089	-1.33752	-1.07001
4933427E11Rik	15.6517	19.0366	10.4204	9.42684	4.94802	16.6503	7.64389	6.45325	11.0607	21.4946	20.3988	12.2632	16.7653	0.452993	0.556753	0.815167	-0.294832	-1.22674	11.9757	14.6911	-2.09199	1.39012
4933429O19Rik	2.76206	8.32851	11.4625	3.42794	2.47401	2.22004	5.45992	0.921892	2.76518	13.9715	2.54985	4.90528	0.986193	0.711639	0.785502	1.20054	0.263678	1.20054	5.14763	4.28778	-2.19526	3.16399
4933430I17Rik	9.20688	2.37958	5.21021	9.42684	3.71102	0	0	10.1408	2.76518	2.14946	5.94965	1.63509	2.95858	0.972518	0.980974	1.01925	0.0275032	1.01925	4.35821	4.27591	-2.90236	3.01515
4933431E20Rik	1191.07	1214.13	1262.06	1168.5	1231.19	1143.54	1086	1019.2	998.707	1109.14	1113.75	895.009	985.655	0.000692588	0.00245249	1.16207	0.216698	1.16207	1185.07	1019.79	1.06548	1.26742
4933434E20Rik	2067.86	2243.92	2281.03	2008.76	2356.45	2220.05	2401.28	1829.98	1769.69	1780.8	2067.1	1633.44	1725.85	4.01297e-06	3.61113e-05	1.23508	0.3046	1.23508	2224.71	1801.27	1.12906	1.35105
4933439C10Rik	784.687	908.801	756.365	865.039	771.024	1009.98	814.128	818.736	695.08	870.758	957.5	805.777	850.285	0.831949	0.881217	1.0134	0.0192064	1.0134	844.176	833.012	-1.11589	1.146
4933439K11Rik	1.84138	3.56936	2.08408	0	3.71102	8.88016	1.09198	6.45325	7.37382	3.22419	2.54985	5.72283	10.8481	0.133842	0.209004	0.490397	-1.02798	-2.03916	2.95258	6.0208	-5.17648	1.24489
5031425E22Rik	708.009	829.282	715.883	802.139	807.764	714.853	745.825	747.655	608.34	639.463	685.909	619.701	654.832	0.00325527	0.00917907	1.15295	0.205332	1.15295	760.197	659.348	1.04867	1.2676
5031425F14Rik	5.52413	0	0	0	0	0	0	0	7.37382	6.44837	0	12.2632	4.93096	0.096738	0.159548	0.158487	-2.65756	-6.30966	0.819565	5.17118	-55.4725	1.39337
5031434O11Rik	52.4792	28.5549	40.6396	67.7019	38.3472	34.4106	46.9553	54.3916	30.417	51.587	58.6465	94.8355	67.0611	0.113153	0.181727	0.745228	-0.424245	-1.34187	44.4186	59.604	-1.93071	1.07225
5031439G07Rik	3147.8	2998.28	3347.05	3126.36	2847.52	3156.98	2818.42	3593.58	3049.08	3253.2	2856.62	3032.17	3265.27	0.423095	0.527444	0.965113	-0.0512298	-1.03615	3063.78	3174.53	-1.1302	1.05272
5033403F01Rik	14.586	15.5643	7.29429	19.2804	12.3701	18.8703	4.36794	19.3597	4.40937	12.717	13.6187	10.238	10.3268	0.682825	0.761711	1.12457	0.16937	1.12457	13.2408	11.7741	-1.56162	1.97491
5033406O09Rik	24.8586	11.8979	16.6727	25.7096	4.94802	11.1002	26.2076	15.6722	4.60864	25.7935	25.4985	23.7089	13.8067	0.897621	0.928801	0.961881	-0.0560694	-1.03963	17.4965	18.1898	-1.87927	1.73873
5033417F24Rik	16.5724	19.0366	32.3033	40.2783	37.1102	23.3104	18.5637	24.8911	36.8691	28.0195	16.999	15.5696	26.6272	0.706768	0.781542	1.08304	0.11508	1.08304	26.7819	24.7286	-1.39908	1.64107
5330417C22Rik	41.431	11.8979	14.5886	22.2816	12.3701	27.7505	25.1156	32.2662	50.695	25.7935	27.1984	39.2422	39.4477	0.0318987	0.0633246	0.625789	-0.676251	-1.59798	22.407	35.806	-2.45202	-1.04141
5430402O13Rik	29.462	46.4017	18.7567	12.8548	21.0291	59.9411	21.8397	36.8757	9.21728	19.3451	28.8983	11.4457	3.94477	0.139744	0.216577	1.63673	0.710814	1.63673	29.9647	18.3077	-1.17495	3.14754
5430405H02Rik	70.6814	101.245	90.61	90.1093	85.3921	98.1236	85.4238	34.8747	53.3638	67.9266	99.7087	76.2215	69.8245	0.0491444	0.0907776	1.32196	0.40268	1.32196	88.7066	67.1022	1.00105	1.74575
5430416N02Rik	28.5413	24.9855	18.7567	29.9945	14.8441	21.0904	41.4954	43.3289	29.4953	27.9429	79.0453	43.33	38.4615	0.0123969	0.0285016	0.589167	-0.763251	-1.69731	25.7746	43.7475	-2.56947	-1.12119
5430427O19Rik	24.8586	3.56936	19.7988	11.1408	4.94802	16.6503	13.1038	29.5005	40.556	29.0177	48.4471	62.9511	43.3925	9.00725e-06	6.89482e-05	0.320769	-1.64039	-3.11751	13.6029	42.4071	-5.14987	-1.88721
5430437J10Rik	2.76206	0	1.04204	1.71397	1.23701	0	1.09198	4.60946	1.84346	2.14946	5.0997	9.81057	7.88954	0.00717496	0.0179461	0.221873	-2.17219	-4.50708	1.16916	5.2695	-13.5074	-1.5039
5530601H04Rik	70.893	39.263	68.7747	50.5622	35.8732	64.3811	36.0355	72.8295	58.0688	72.0068	74.7956	54.7757	56.213	0.148566	0.227722	0.811165	-0.301932	-1.23279	52.5208	64.7474	-1.63759	1.07752
5730403I07Rik	23.9379	19.0366	27.0931	19.7107	24.7401	13.3202	18.5637	18.4378	16.5911	13.9715	24.6485	11.4457	10.8481	0.188498	0.276183	1.30431	0.383288	1.30431	20.9325	16.0487	-1.13917	1.93798
5730405O15Rik	16.5724	9.5183	7.29429	8.56986	24.7401	13.3202	12.0118	11.9846	11.9825	8.59783	14.4491	18.8036	26.6272	0.524175	0.62332	0.845452	-0.242205	-1.1828	13.0511	15.4368	-1.9828	1.41728
5730408K05Rik	17.4931	32.1243	16.6727	35.1364	28.4511	6.66012	30.5756	30.4224	41.4777	42.9891	19.5488	29.4317	47.3372	0.100892	0.165307	0.680342	-0.555668	-1.46985	23.8786	35.0979	-2.32871	1.07788
5730409E04Rik	303.827	270.081	299.066	322.227	201.632	412.927	240.236	346.631	361.317	434.191	278.783	360.537	338.264	0.0763218	0.13095	0.8303	-0.268295	-1.20438	293.157	353.074	-1.47936	1.01987
5730455P16Rik	928.054	879.253	914.912	1038.67	968.575	805.874	891.059	726.451	659.957	849.036	801.503	676.929	613.412	7.59357e-05	0.000387033	1.27383	0.349169	1.27383	918.431	721.001	1.12992	1.43606
5730480H06Rik	71.8137	51.1609	67.7327	58.275	35.8732	57.721	46.9553	56.2354	67.2861	55.8859	34.8479	89.1126	60.1578	0.599942	0.691209	0.921191	-0.118428	-1.08555	55.8746	60.6548	-1.47528	1.25191
5730507C01Rik	23.0172	9.5183	20.8408	11.1408	12.3701	11.1002	8.73587	30.4225	24.8867	17.1957	11.0493	23.7089	12.8205	0.142745	0.220407	0.694096	-0.526793	-1.44072	13.9104	20.0411	-2.34772	1.13106
5730596B20Rik	23.9379	30.9345	25.009	30.8515	38.3472	36.6307	33.8515	21.2035	29.4953	42.9891	28.0483	78.4845	44.3787	0.197348	0.287056	0.765805	-0.384952	-1.30582	31.2785	40.844	-1.95914	1.14895
5830411N06Rik	31.3034	48.7813	25.009	41.9923	30.9251	31.0806	20.7477	40.5632	38.7126	26.8682	47.5972	26.979	40.4339	0.491123	0.593737	0.890146	-0.167887	-1.12341	32.8533	36.9078	-1.56461	1.23973
5830417I10Rik	1660.14	1242.99	1526.49	1747.68	1407.08	1802.1	1311.97	1582.87	1816.17	1787.75	1567.04	1715.89	1651.7	0.132042	0.206564	0.90654	-0.141557	-1.10309	1529.13	1686.77	-1.25334	1.03001
5830428M24Rik	2.76206	2.37958	4.16817	0.856986	1.23701	5.5501	4.36794	7.37514	3.68691	1.07473	2.54985	9.81057	3.94477	0.316153	0.41939	0.63135	-0.663489	-1.58391	3.02788	4.79588	-3.89279	1.55168
5830432E09Rik	1.84138	0	4.16817	4.28493	3.71102	2.22004	5.45992	8.29703	11.9825	0	11.0493	15.5334	3.94477	0.0386079	0.0742345	0.364772	-1.45493	-2.74144	3.11565	8.54136	-7.12863	-1.05427
5830444B04Rik	34.9074	43.8225	65.0294	59.4522	58.0024	37.7407	84.5597	32.7303	5.53037	39.5047	26.7146	43.8966	45.5476	0.0317575	0.0631051	1.69623	0.762336	1.69623	54.7753	32.2923	1.04722	2.74749
5830454E08Rik	46.9551	79.7158	54.1862	60.846	76.6943	73.2613	79.7148	42.407	35.9474	37.6155	73.0957	37.6072	38.4615	0.00634832	0.0161557	1.51366	0.598037	1.51366	67.0903	44.3233	1.12394	2.0385
5930403L14Rik	1929.76	2409.32	2067.41	2313	2106.62	2023.57	1904.42	1544.17	1412.09	2040.91	1827.39	1240.22	1352.07	0.000197454	0.000853717	1.34326	0.425734	1.34326	2107.69	1569.09	1.14995	1.56906
5930430L01Rik	46.9551	90.4239	86.4894	58.275	70.5093	58.831	52.4153	51.6259	53.4602	76.3058	67.146	47.4178	62.1301	0.45104	0.554808	1.10912	0.149419	1.10912	66.0212	59.5256	-1.1803	1.45195
6030458C11Rik	823.097	845.945	938.879	874.988	915.382	764.807	886.698	720.919	930.017	927.487	849.955	998.217	840.241	0.779876	0.83879	0.984364	-0.0227368	-1.01588	864.184	877.911	-1.1346	1.0994
6230400D17Rik	29.462	23.7958	54.1862	31.7085	33.3991	27.7505	39.3114	47.0165	36.8691	13.9715	45.0473	65.4038	37.4753	0.382156	0.486421	0.831935	-0.265458	-1.20202	34.2521	41.1716	-1.81605	1.25692
6330403K07Rik	15.6517	15.4672	7.29429	2.57096	3.71102	16.6503	3.27595	21.2035	27.6518	31.1671	10.1994	31.8843	27.6134	0.00203412	0.0061212	0.369501	-1.43635	-2.70635	9.20841	24.9212	-5.09407	-1.43782
6330410L21Rik	70.7513	126.751	122.881	150.422	157.135	77.7292	106.082	87.1937	23.7441	94.7392	83.6779	31.5034	43.4441	0.00339591	0.0095267	1.91212	0.935173	1.91212	115.92	60.6241	1.23927	2.95028
6330415G19Rik	42.2325	31.2035	42.118	40.0916	44.6717	41.0707	34.2048	27.2539	42.513	45.9254	45.0473	34.4111	71.5697	0.455825	0.559404	0.889373	-0.16914	-1.12439	39.4067	44.3084	-1.53016	1.21033
6330418K02Rik	31.3609	43.6736	61.2498	52.1459	45.7014	48.5709	65.2224	72.8351	47.4889	47.994	28.8296	53.9745	64.4962	0.730407	0.801012	0.945447	-0.080931	-1.0577	49.6737	52.5399	-1.45525	1.3008
6330549D23Rik	89.5773	102.421	123.17	87.4781	102.763	82.6353	88.747	104.322	103.387	122.345	102.136	85.5945	108.642	0.415489	0.519732	0.927101	-0.109201	-1.07863	96.5133	104.102	-1.29419	1.11238
6430548M08Rik	673.022	541.354	617.929	634.172	497.275	684.881	598.408	596.463	550.27	645.914	577.968	595.991	557.198	0.553506	0.649982	1.03481	0.049366	1.03481	607.563	587.126	-1.08217	1.15883
6430550D23Rik	23.0172	63.0587	35.4294	23.9956	33.3992	41.0707	34.9435	29.5005	23.9649	32.2419	41.6475	12.2632	28.5996	0.225828	0.319971	1.29399	0.371827	1.29399	36.2083	27.9819	-1.17274	1.96364
6430562O15Rik	13.8103	24.9855	17.7147	17.1397	21.0291	8.88016	13.1142	27.6568	12.9042	20.4412	13.5992	36.7896	27.6134	0.149497	0.228766	0.715155	-0.483672	-1.3983	16.5959	23.206	-2.20594	1.12822
6430571L13Rik	112.324	109.46	164.643	173.111	92.7754	81.0314	65.5191	123.534	43.3212	47.2881	145.341	55.5932	87.7711	0.158972	0.240494	1.36229	0.446033	1.36229	114.288	83.8938	-1.12867	2.09462
6430584L05Rik	10.1276	0	3.12612	0	1.23701	0	0	0.921892	0.921728	2.14946	5.0997	0	0.986193	0.808617	0.862325	1.25053	0.322544	1.25053	2.1027	1.68144	-4.88208	7.63476
6430706D22Rik	1760.08	1421.71	1537.97	1558.56	1443.88	1471.47	1593.8	1930.81	1891.73	2044.19	1615.08	2094.09	1771.71	7.76219e-05	0.000394528	0.815279	-0.294635	-1.22657	1541.79	1891.12	-1.35732	-1.10842
6530402F18Rik	168.677	81.419	105.246	70.5146	102.695	116.552	114.658	185.748	236.582	196.9	164.89	206.839	208.087	8.22932e-07	1.07248e-05	0.543763	-0.878951	-1.83904	108.648	199.808	-2.34303	-1.44345
6720489N17Rik	54.3206	17.8468	39.5976	34.2794	34.6361	32.1906	36.0355	63.6105	46.0864	54.8112	28.8983	55.5932	48.3234	0.0594312	0.106325	0.722394	-0.469143	-1.38429	35.7555	49.4959	-1.9412	1.01302
6820408C15Rik	18.4138	41.6426	33.3453	34.2794	28.4511	18.8703	33.8515	28.5787	32.2605	30.0924	24.6485	22.0738	9.86193	0.346658	0.450639	1.21175	0.27709	1.21175	29.7834	24.5789	-1.23114	1.80773
6820431F20Rik	1273.9	1110.29	1101.53	1093.72	1018.56	920.631	1007.65	1136.81	1341.33	1224.86	997.353	1478.13	1267.93	0.0359802	0.0700148	0.866618	-0.206532	-1.15391	1075.6	1241.14	-1.3191	-1.00941
8030462N17Rik	738.388	828.088	812.797	854.41	873.327	680.439	719.623	824.175	673.784	701.793	679.963	748.875	651.877	0.0859662	0.144812	1.1024	0.140643	1.1024	786.635	713.568	-1.01389	1.23215
8430426J06Rik	11.9689	2.37958	18.7567	28.2805	7.42203	14.4303	14.1958	16.5941	12.9042	16.1209	3.3998	13.0808	14.7929	0.766274	0.828705	1.10246	0.140731	1.10246	14.0755	12.7674	-1.72572	2.09749
8430429K09Rik	133.5	142.784	112.604	115.765	133.7	157.623	135.523	95.0569	124.472	93.5014	78.1954	117.74	114.398	0.0102852	0.0243927	1.27817	0.354078	1.27817	132.826	103.919	1.05969	1.5417
9030025P20Rik	378.579	462.339	428.584	440.186	369.596	481.658	397.529	462.483	500.783	349.996	370.915	454.298	576.322	0.412397	0.516688	0.934	-0.0985057	-1.07066	422.631	452.496	-1.26054	1.09964
9030619P08Rik	379.323	611.551	613.762	423.351	719.937	496.179	600.591	260.895	131.807	308.447	402.876	219.92	172.584	4.98343e-07	7.3231e-06	2.20064	1.13792	2.20064	548.959	249.454	1.61808	2.99294
9030624G23Rik	10.1276	4.75915	3.12612	0.856986	3.71102	0	1.09198	4.60946	11.9825	3.22419	3.3998	8.99302	2.95858	0.277109	0.377695	0.577772	-0.791429	-1.73079	3.40236	5.88875	-4.65465	1.55382
9030625G05Rik	22.0965	27.3651	20.8408	18.8537	25.9771	31.0806	30.5756	17.516	28.5736	36.5408	28.0483	55.5932	28.5996	0.180892	0.267562	0.771918	-0.373481	-1.29548	25.1331	32.5594	-1.89287	1.12788
9130008F23Rik	181.376	126.118	151.096	183.395	116.278	126.542	117.934	107.861	100.468	117.145	108.794	143.071	158.777	0.161405	0.243393	1.17209	0.229085	1.17209	143.787	122.676	-1.06551	1.4638
9130019O22Rik	246.677	169.582	187.147	196.585	187.054	202.934	191.718	145.916	240.239	202.667	160.199	251.734	219.717	0.772921	0.833922	0.97153	-0.0416695	-1.0293	197.647	203.439	-1.25241	1.18211
9130019P16Rik	0.94821	0	3.20599	7.9753	2.59035	11.6705	3.53028	3.80158	4.79204	3.30549	7.85293	2.5349	9.4901	0.667922	0.749756	0.813803	-0.297249	-1.2288	4.3071	5.29256	-3.14987	2.08608
9130023H24Rik	388.338	495.459	415.663	459.848	369.626	443.062	443.523	309.671	392.227	362.877	415.498	266.67	359.393	0.0081192	0.019897	1.22773	0.295997	1.22773	430.807	350.896	1.0547	1.42915
9130024F11Rik	152.834	180.848	143.802	161.97	180.603	179.823	153.97	145.659	221.215	156.91	215.887	212.562	148.915	0.236769	0.332516	0.895042	-0.159973	-1.11727	164.603	183.905	-1.34256	1.07553
9130221H12Rik	436.964	464.744	500.545	386.909	438.871	429.904	414.732	429.185	432.759	435.707	464.75	414.631	500.965	0.746723	0.813167	0.98287	-0.0249268	-1.01743	438.528	446.17	-1.1299	1.09153
9130230L23Rik	7.3655	9.5183	7.29429	5.9989	2.47401	3.33006	4.36794	11.9846	5.53037	0	5.0997	2.45264	0.986193	0.546315	0.643599	1.32066	0.401257	1.32066	5.78471	4.38017	-1.86911	3.25999
9130401M01Rik	553.333	672.23	513.726	565.611	680.353	694.872	630.075	701.56	612.027	533.065	723.307	607.438	717.948	0.435702	0.53985	0.9471	-0.0784113	-1.05585	615.1	649.456	-1.21048	1.0858
9230102O04Rik	20.2551	52.3507	45.8498	41.9923	39.5842	58.831	49.1393	43.3289	9.21728	33.3166	16.149	32.7019	20.71	0.023237	0.0484352	1.69668	0.762715	1.69668	43.9048	25.8769	1.07477	2.67845
9230112J17Rik	8.28619	13.0877	18.7567	22.2816	33.3991	24.4204	8.73587	18.4378	10.139	7.5231	12.7492	4.08774	7.88954	0.0484989	0.0897968	1.80975	0.855789	1.80975	18.3528	10.1411	1.00392	3.26241
9230114K14Rik	20.2551	36.8834	25.009	18.8537	33.3991	18.8703	18.5637	24.8911	27.6518	23.644	22.9486	30.2492	18.7377	0.916695	0.942852	0.98164	-0.0267345	-1.0187	24.3011	24.7556	-1.44162	1.38917
9230116N13Rik	12.8896	8.32851	15.6306	13.7118	9.89604	15.5403	7.64389	9.21892	11.9825	12.8967	20.3988	24.5264	30.572	0.0950502	0.157401	0.656555	-0.607013	-1.5231	12.0193	18.3066	-2.49615	1.076
9330020H09Rik	114.165	152.293	156.306	178.253	163.285	115.442	149.602	127.221	144.711	108.548	183.589	137.348	122.288	0.526437	0.625189	1.06886	0.0960711	1.06886	147.052	137.578	-1.14964	1.31342
9330102E08Rik	18.4138	13.0877	28.1351	23.1386	9.89604	17.7603	29.4836	21.2035	21.1997	13.9715	13.5992	22.0738	15.7791	0.600904	0.692071	1.1169	0.159503	1.1169	20.1324	18.0252	-1.35485	1.69013
9330104G04Rik	40.5103	15.4672	13.5465	11.9978	32.1621	22.2004	17.4717	18.4378	27.6518	30.0924	15.2991	25.344	30.572	0.629823	0.716957	0.893835	-0.161919	-1.11877	21.8941	24.4945	-1.76586	1.41082
9330133O14Rik	257.793	330.761	312.612	278.52	242.453	297.485	306.848	259.974	341.961	320.269	278.784	236.271	285.797	0.906618	0.936053	1.00888	0.0127557	1.00888	289.375	286.828	-1.14899	1.16949
9330136K24Rik	23.9379	16.657	20.8408	28.2805	30.9251	29.9705	13.1038	22.1254	28.5736	20.4198	19.5488	31.8843	17.7515	0.990866	0.99352	0.997843	-0.0031148	-1.00216	23.4235	23.4741	-1.45035	1.4441
9330151L19Rik	456.867	514.854	482.715	526.489	569.015	543.815	427.346	525.855	451.661	534.823	578.154	445.657	464.035	0.931712	0.954119	1.0055	0.00791694	1.0055	502.706	499.955	-1.12753	1.13997
9330159F19Rik	9.20688	4.75915	0	0.856986	3.71102	3.33006	3.27595	1.84378	2.76518	4.29891	1.6999	12.2632	2.95858	0.72248	0.794752	0.828081	-0.272156	-1.20761	3.59215	4.33792	-3.42032	2.34538
9330159M07Rik	55.2413	92.8034	71.9009	54.8471	58.1392	47.7308	62.2431	47.0165	79.2686	81.6793	52.6969	91.4673	61.1439	0.548407	0.64551	0.916418	-0.125922	-1.09121	63.116	68.8725	-1.45112	1.21868
9330162012Rik	19.3344	33.3551	55.2282	35.1364	31.0026	37.7407	19.6557	27.6955	11.0607	44.1942	17.9096	22.113	23.7211	0.18596	0.273169	1.35953	0.443108	1.35953	33.0492	24.3093	-1.15952	2.14316
9330175E14Rik	10.1276	0	4.16817	5.9989	1.23701	1.11002	0	9.21892	16.5911	15.0462	13.5992	12.2632	5.91716	0.0051631	0.0136148	0.278346	-1.84505	-3.59265	3.37019	12.1079	-8.80352	-1.46613
9330182L06Rik	6.44482	5.94894	2.08408	1.71397	2.47401	6.66012	2.18397	11.9846	20.278	9.67256	3.3998	19.6211	13.8067	0.00116148	0.00378797	0.297806	-1.74755	-3.35789	3.91413	13.1432	-6.97415	-1.61674
9330188P03Rik	10.1276	2.37958	6.25225	7.71287	2.47401	4.44008	14.1958	11.9846	27.6518	11.822	28.8983	26.9791	29.5858	7.9856e-05	0.000404541	0.301653	-1.72904	-3.31507	6.9025	22.8823	-6.01297	-1.82767
9330198I05Rik	1.84138	3.56936	6.25225	0.856986	6.18503	3.33006	2.18397	10.1408	3.68691	4.29891	4.24975	8.17547	4.93096	0.154217	0.234486	0.568168	-0.815611	-1.76004	3.37532	5.94071	-3.83063	1.23658
9430015G10Rik	376.561	293.877	294.899	298.23	291.934	351.877	285.008	291.318	458.1	447.087	311.082	483.171	397.437	0.0102534	0.0243238	0.787434	-0.344769	-1.26995	313.368	397.961	-1.52413	-1.05815
9430037G07Rik	49.7172	73.7668	78.1531	63.4169	66.7983	33.3006	53.5072	41.4851	24.8866	36.5408	43.3474	32.7019	24.6548	0.000450405	0.00169895	1.75856	0.814396	1.75856	59.7539	33.9788	1.28296	2.41047
9430038I01Rik	81.0205	111.84	117.751	105.409	115.041	88.8016	135.406	104.174	94.0162	67.7079	107.944	69.4915	112.426	0.201637	0.292159	1.16244	0.217156	1.16244	107.722	92.6692	-1.08385	1.46457
9430060I03Rik	5.66342	19.3107	8.63973	14.2359	1.29108	12.8911	10.262	9.73606	16.6986	14.965	27.0632	23.8146	9.25574	0.112809	0.18128	0.60858	-0.716481	-1.64317	10.3442	16.9972	-3.03579	1.12437
9430065F17Rik	25.7793	32.1243	28.1351	20.5677	39.5842	31.0806	21.8397	13.8284	14.7476	31.1671	29.7482	12.2632	13.8067	0.064452	0.113869	1.4747	0.560421	1.4747	28.2839	19.1794	-1.02358	2.22601
9430083A17Rik	68.1309	74.9566	70.8588	57.418	75.4573	53.2809	50.2313	41.4851	94.938	91.3519	30.5982	80.9372	79.8816	0.646415	0.730945	0.921615	-0.117764	-1.08505	64.2679	69.734	-1.53784	1.3062
9430091E24Rik	121.531	120.169	116.709	124.263	118.752	125.432	108.106	106.018	107.842	121.444	114.743	105.463	117.357	0.370848	0.475074	1.06642	0.092775	1.06642	119.382	111.946	-1.07954	1.22771
9530014B07Rik	3.68275	8.32851	12.5045	3.42794	6.18503	1.11002	12.0118	7.37514	1.84346	5.37364	7.64955	8.17547	8.87573	0.956207	0.970045	1.02119	0.0302443	1.02119	6.70333	6.56426	-2.06942	2.15803
9530026P05Rik	6.44482	15.4672	27.0931	7.71287	6.18503	4.44008	6.55191	7.37514	5.53037	9.67256	1.6999	11.4457	3.94477	0.224116	0.318319	1.59665	0.675048	1.59665	10.5464	6.60533	-1.33174	3.395
9530027J09Rik	28.1117	17.6374	18.4647	25.9248	21.0502	29.6637	32.0467	34.6467	38.1831	25.289	21.048	52.024	24.5437	0.141258	0.218574	0.75647	-0.402646	-1.32193	24.7772	32.7537	-1.91732	1.09718
9530052C20Rik	10.1276	13.0877	11.4625	11.9978	4.94802	7.77014	4.36794	15.6722	24.8866	22.5693	5.94965	30.2492	17.7515	0.00809563	0.019851	0.470277	-1.08842	-2.12641	9.17334	19.5063	-3.71666	-1.21658
9530052E02Rik	13.8103	17.8468	33.3453	37.7074	12.3701	29.9705	6.55191	30.4224	16.5911	13.9715	23.7986	10.6281	8.87573	0.456052	0.559635	1.25021	0.322166	1.25021	21.7628	17.4074	-1.43892	2.24906
9530062K07Rik	26.7	35.6936	32.3033	33.4224	24.7401	34.4106	24.0237	23.9692	21.1997	10.7473	22.9486	31.0668	17.7515	0.052457	0.0958434	1.4049	0.490466	1.4049	30.207	21.5012	-1.00362	1.98088
9530068E07Rik	13120.7	14583.2	14648	14054.6	15374.7	14190.5	14987.5	12869.6	13451.7	12686.1	13415.6	12238.7	12454.6	0.000239966	0.0010061	1.12204	0.16612	1.12204	14421.3	12852.8	1.05517	1.19314
9530077C05Rik	97.5929	66.6281	96.9099	82.2707	86.5904	94.3517	114.658	77.439	81.1121	127.893	84.145	116.092	92.7021	0.639646	0.725084	0.947398	-0.0779569	-1.05552	91.36	96.4325	-1.32345	1.18788
9530080O11Rik	4.60344	11.8979	9.37837	6.86393	11.133	8.88016	8.73587	11.0627	13.8259	2.14946	5.0997	4.08774	3.94477	0.439697	0.543697	1.29396	0.371792	1.29396	8.70043	6.72388	-1.48583	2.48777
9530082P21Rik	281.997	248.887	344.504	240.604	250.829	225.52	247.027	311.676	324.938	312.339	370.909	348.729	284.527	0.00469138	0.0125436	0.806987	-0.309382	-1.23918	262.927	325.814	-1.43777	-1.06801
9530091C08Rik	6.44482	5.94894	9.37837	5.14191	0	2.22004	2.18397	4.60946	9.21728	3.22419	13.5992	4.90528	1.97239	0.463626	0.567197	0.718928	-0.47608	-1.39096	4.53105	6.30251	-3.36188	1.73762
9630028I04Rik	10.1276	4.75915	6.25225	3.42794	1.23701	2.22004	5.45992	11.0627	5.53037	9.67256	2.54985	21.2562	5.91716	0.104895	0.170829	0.517055	-0.951609	-1.93403	4.84304	9.36657	-4.29246	1.14757
9930012K11Rik	86.5447	57.1098	47.9339	82.2706	24.7401	105.452	44.7714	80.2047	70.0513	93.5014	83.2951	61.316	80.8678	0.301831	0.404064	0.823795	-0.279643	-1.21389	64.3646	78.1318	-1.75379	1.19019
9930014A18Rik	153.206	154.41	196.529	152.877	118.346	127.824	105.38	120.397	144.601	155.555	123.66	107.166	140.215	0.38861	0.492884	1.09608	0.132348	1.09608	144.331	131.679	-1.12391	1.35025
9930021J03Rik	867.288	669.851	776.321	913.547	956.205	782.564	699.962	881.329	984.405	892.025	793.003	871.505	803.747	0.264822	0.363898	0.929712	-0.105144	-1.0756	809.724	870.94	-1.2226	1.05678
9930104L06Rik	461.264	441.411	466.836	483.341	462.639	466.209	545.994	506.119	491.282	531.99	508.27	526.503	455.62	0.225689	0.319837	0.944727	-0.0820311	-1.05851	475.554	503.377	-1.16049	1.03575
9930111J21Rik1	20.349	13.4706	2.03804	7.5519	2.06988	4.6446e-18	1.18615e-17	19.793	17.0572	20.0222	6.82683	31.2518	18.2046	0.0370763	0.0718118	0.347714	-1.52403	-2.87593	6.55882	18.8627	-7.76351	-1.06536
9930111J21Rik2	20.1641	6.75583	19.4436	7.01686	14.0112	14.4303	7.64389	23.5359	31.7943	25.1164	22.9214	17.801	28.1464	0.00335483	0.00942822	0.516004	-0.954545	-1.93797	12.8136	24.8323	-3.01543	-1.2455
A030001D20Rik	59.9743	61.6217	79.6508	58.3478	52.2467	90.0853	63.0918	78.8766	64.6044	82.7139	73.5528	59.5067	96.702	0.273448	0.373474	0.876257	-0.190574	-1.14122	66.408	75.786	-1.44557	1.10995
A130010J15Rik	294.621	241.271	329.284	267.278	299.239	283.609	269.72	286.435	310.413	252.127	307.543	281.799	268.248	0.949596	0.965997	0.996079	-0.00566838	-1.00394	283.654	284.771	-1.134	1.12512
A130077B15Rik	8.28619	2.37958	1.04204	1.71397	0	2.22004	1.09198	5.53135	10.139	4.29891	5.0997	14.7158	11.8343	0.00713972	0.0178661	0.285691	-1.80747	-3.50029	2.46615	8.63222	-8.71972	-1.40509
A1cf	3222.45	3269.53	3922.24	3535.97	4040.04	3095.89	3236.66	2536.08	2255.49	3054.4	2589.8	1698.06	1697.22	1.12218e-05	8.18313e-05	1.5075	0.592158	1.5075	3474.59	2304.87	1.25521	1.8105
A230056P14Rik	31.7879	33.2138	33.198	35.5254	43.5027	20.3779	47.7265	47.53	38.5102	37.6465	26.1217	30.8012	28.9201	0.981524	0.986887	1.00374	0.0053871	1.00374	34.9872	34.8568	-1.36655	1.3768
A230070E04Rik	3.53725e-30	4.75122	3.73805e-17	1.04159e-14	3.9038	1.25166	2.56114e-08	7.77373e-11	9.23953	2.91065	1.5814e-08	2.59243	5.4658e-11	0.596172	0.688257	0.562442	-0.830224	-1.77796	1.3812	2.45571	-14.9384	4.72564
A230072C01Rik	174.931	197.505	208.408	184.252	221.424	196.473	190.005	193.597	182.502	166.583	175.09	188.036	144.97	0.108747	0.175936	1.11547	0.157649	1.11547	195.674	175.419	-1.02456	1.27483
A230072E10Rik	3.68275	3.56936	2.08408	11.1408	9.3724	1.11002	5.45992	8.29703	14.3183	1.07473	2.54985	8.17547	5.9947	0.564986	0.660635	0.77328	-0.370937	-1.29319	5.23074	6.76435	-3.10447	1.85635
A230083G16Rik	15.6517	13.0877	10.4204	7.71287	11.133	9.99018	9.82786	18.4378	19.3563	16.1209	12.7492	15.5334	6.90335	0.20875	0.30041	0.746707	-0.421387	-1.33921	11.1011	14.8667	-2.11173	1.17744
A230103J11Rik	51.5921	42.8651	37.5135	54.1072	29.7467	28.8605	19.6765	57.1573	44.3918	49.4749	44.2084	45.011	42.4281	0.187472	0.274948	0.808532	-0.306624	-1.23681	38.074	47.0903	-1.6965	1.10905
A230107N01Rik	53.3999	60.6792	56.2702	34.2794	63.0873	63.2711	73.1629	32.2662	48.8516	55.8859	64.5962	40.8774	59.1716	0.363471	0.467513	1.14448	0.194698	1.14448	57.4669	50.2121	-1.16895	1.53114
A2m	13.8103	4.75915	10.4204	6.85589	23.5031	11.1002	5.45992	11.0627	25.8084	20.4198	3.3998	15.5334	23.6686	0.198398	0.288279	0.650322	-0.620774	-1.5377	10.7871	16.5873	-2.96245	1.25288
A330009N23Rik	29.462	21.4162	32.3033	46.2772	14.8441	22.2004	40.4034	22.0348	19.897	35.3227	50.997	27.6129	26.6272	0.919158	0.944796	0.978284	-0.0316742	-1.0222	29.7807	30.4417	-1.56195	1.49484
A330023F24Rik	662.895	667.471	686.705	737.008	859.719	894.676	604.959	479.384	374.221	732.965	645.962	393.24	356.016	0.00136989	0.00436231	1.47024	0.556051	1.47024	730.374	496.772	1.16117	1.86157
A330032B11Rik	4.60344	1.18979	7.29429	9.42684	9.89604	1.11002	4.36794	4.60946	2.76518	6.44837	4.24975	0	0	0.272151	0.372015	1.82263	0.866025	1.82263	5.43539	2.98216	-1.6018	5.32118
A330033J07Rik	28.5413	27.3651	32.3033	25.7096	47.0062	33.3006	40.4034	39.6414	28.5736	23.644	40.7976	35.1545	40.4339	0.770974	0.832476	0.956183	-0.0646414	-1.04582	33.2942	34.8199	-1.41409	1.29288
A330035P11Rik	61.6861	57.1098	73.985	74.5578	55.6652	46.6208	58.9671	54.3916	61.7558	67.7079	100.294	54.7757	51.282	0.669169	0.750696	0.943346	-0.0841418	-1.06006	61.4307	65.1201	-1.38521	1.2327
A330040F15Rik	135.341	207.023	185.483	193.679	171.944	184.263	146.326	209.27	150.242	164.433	179.339	122.632	125.246	0.353972	0.457799	1.10262	0.140933	1.10262	174.76	158.496	-1.11502	1.35561
A330048O09Rik	0.920688	1.18979	1.04204	1.71397	2.47401	0	2.18397	0.921892	10.139	4.29891	12.7492	3.27019	1.97239	0.0134329	0.0305003	0.242119	-2.04621	-4.13021	1.3523	5.58527	-12.7156	-1.34155
A330069E16Rik	22.0965	29.7447	20.8408	23.9956	30.9251	34.4106	26.2076	25.813	17.5128	13.9715	19.5488	21.2562	18.7377	0.0643753	0.11377	1.3655	0.449431	1.3655	26.7165	19.5654	-1.01877	1.89959
A330074K22Rik	15.6517	1.18979	0	8.56986	0	3.33006	0	19.3597	13.8259	8.59783	10.1994	7.35792	6.90335	0.095387	0.157825	0.381695	-1.38951	-2.61989	4.21524	11.0435	-8.12625	1.18392
A330076H08Rik	0.920688	0	1.04204	0	2.47401	0	1.09198	0	0.921728	2.14946	0	8.99302	1.97239	0.219177	0.312842	0.327501	-1.61043	-3.05343	0.77233	2.35825	-18.1172	1.94319
A330093E20Rik	4.66328	8.41475	5.34907	2.6143	14.293	8.08284	1.13433	6.53624	2.0722	7.06919	8.4995	1.69976	0	0.438708	0.542882	1.45913	0.545107	1.45913	6.28544	4.30766	-1.78334	3.79683
A330094K24Rik	2.76206	5.94894	0	0	1.23701	1.11002	2.18397	3.68757	0.921728	1.07473	10.1994	0.817547	1.97239	0.439222	0.543325	0.5926	-0.754869	-1.68748	1.85937	3.13765	-6.3538	2.2313
A3galt2	10.1276	5.94894	7.29429	11.1408	38.3472	12.2102	18.5637	20.2816	11.9825	16.1209	5.0997	10.6281	11.8343	0.639692	0.725084	1.16384	0.218898	1.16384	14.676	12.61	-1.62179	2.19677
A430005L14Rik	793.63	1137.43	952.418	964.965	1053.94	1161.07	1070.15	947.701	867.347	838.289	1077.73	793.834	883.632	0.0786601	0.134304	1.12961	0.175823	1.12961	1018.42	901.566	-1.01406	1.29396
A430033K04Rik	312.113	299.827	278.225	291.375	294.407	360.756	272.996	290.396	271.91	281.579	267.734	240.359	277.12	0.0774286	0.132504	1.11096	0.151808	1.11096	301.317	271.222	-1.01164	1.2486
A430035B10Rik	101.276	113.03	117.751	96.8394	138.545	134.312	97.1866	94.033	80.1903	78.4552	87.5448	44.1475	90.7297	0.00287266	0.00826284	1.44098	0.527048	1.44098	113.87	79.023	1.1333	1.83218
A430046D13Rik	101.276	136.826	146.928	101.981	96.4864	120.992	107.014	116.158	84.799	125.743	108.793	85.0249	99.6054	0.264902	0.363947	1.1227	0.16697	1.1227	115.794	103.139	-1.09169	1.37602
A430057M04Rik	47.8758	29.7447	28.1351	29.9945	24.7401	47.7308	57.8752	53.512	63.5992	53.7364	73.9456	82.5723	94.7382	0.000223736	0.000948429	0.540729	-0.887023	-1.84936	38.079	70.4216	-2.56344	-1.33419
A430078I02Rik	2.76206	11.8979	5.21021	5.14191	6.18503	3.33006	1.09198	6.45325	6.45209	6.44837	3.3998	0	9.86193	0.886886	0.921572	0.936933	-0.0939829	-1.06731	5.04188	5.38126	-2.61891	2.29899
A430088P11Rik	5.07871	1.372	2.27571	4.79594	2.75503	0	2.34961	0	0	2.42516	1.97085	9.14512	2.2372	0.982018	0.987232	1.01488	0.0213064	1.01488	2.70175	2.66215	-3.55914	3.66583
A4galt	1183.07	800.73	736.721	884.411	690.247	861.373	933.65	1241.77	1288.58	1564.79	1166.14	1478.14	1422.1	9.03956e-08	2.00686e-06	0.640145	-0.643529	-1.56215	870.63	1360.05	-1.83972	-1.32645
A4gnt	626.989	546.113	645.024	680.447	935.176	581.65	758.929	426.836	612.949	614.745	690.159	544.486	389.546	0.038351	0.0738234	1.2476	0.319157	1.2476	681.858	546.535	1.01194	1.53814
A530013C23Rik	0	1.18979	4.16817	11.9978	7.42203	7.77014	2.18397	9.21892	4.60864	16.1209	11.0493	3.27019	9.86193	0.197615	0.287394	0.556321	-0.84601	-1.79752	4.99262	8.97434	-4.38636	1.35755
A530016L24Rik	9.20688	29.7447	16.6727	1.71397	18.5551	5.5501	21.8397	1.84378	0.921728	1.07473	0	23.7089	14.7929	0.221217	0.314935	2.07394	1.05238	2.07394	14.7044	7.09005	-1.55159	6.67375
A530032D15Rik	0	0	0	2.57096	3.71102	0	1.09198	0.921892	3.68691	3.22419	5.94965	10.6281	6.90335	0.0144701	0.0324838	0.199656	-2.32441	-5.0086	1.04711	5.24458	-18.2194	-1.37689
A530040E14Rik	4.60344	1.18979	3.12612	5.14191	0	0	6.55191	15.6722	11.9825	20.4198	5.94965	28.6141	11.8343	8.61469e-05	0.00043003	0.193013	-2.37323	-5.181	3.04002	15.7503	-11.7761	-2.27943
A530064D06Rik	4.60344	4.75915	5.21021	0	0	0	1.09198	4.60946	9.21728	3.22419	10.1994	4.90528	20.71	0.0141707	0.0319161	0.254831	-1.97239	-3.92417	2.24394	8.80561	-11.6996	-1.31621
A530072M11Rik	16.5724	14.2775	18.7567	17.1397	12.3701	9.99018	14.1958	14.7503	9.21728	24.7188	27.1984	11.4457	29.5858	0.259106	0.357684	0.764649	-0.387131	-1.30779	14.8347	19.4006	-2.0842	1.21861
A630001G21Rik	47.8758	46.4017	35.4294	36.8504	39.5842	31.0806	52.4152	96.7987	103.234	79.5299	62.8963	133.26	76.923	2.60128e-08	8.08506e-07	0.448323	-1.15739	-2.23053	41.3625	92.2605	-2.95855	-1.68166
A630066F11Rik	103.509	134.881	141.414	138.024	105.888	158.057	134.4	145.419	111.766	109.9	130.373	77.036	113.219	0.223016	0.317084	1.14269	0.192433	1.14269	130.884	114.54	-1.08454	1.41613
A630072M18Rik	298.653	216.414	215.304	271.961	225.105	252.875	191.426	264.087	257.316	272.266	204.719	251.407	211.429	0.842755	0.88942	0.983344	-0.0242317	-1.01694	239.356	243.411	-1.20051	1.16085
A630089N07Rik	8.28619	1.18979	6.25225	11.1408	6.18503	7.77014	5.45992	20.2816	7.37382	7.5231	0.84995	7.35792	7.88954	0.543076	0.640333	0.784478	-0.350196	-1.27473	6.68856	8.52614	-2.78716	1.71523
A730008H23Rik	100.693	14.2763	16.5624	172.277	24.5803	65.3441	1.57713	150.622	171.161	140.951	132.408	34.7339	15.8528	0.255804	0.354105	0.525708	-0.927666	-1.9022	56.5735	107.614	-5.76644	1.59367
A730017L22Rik	366.434	321.243	305.318	281.948	290.696	355.206	275.18	245.223	282.049	401.948	299.182	317.208	292.899	0.763885	0.826664	1.02509	0.0357446	1.02509	313.777	306.098	-1.1467	1.20495
A730020E08Rik	28.5413	14.2775	31.2612	23.1386	21.0291	16.6503	37.1275	24.8911	22.1215	20.4198	22.9486	14.7158	17.7515	0.328373	0.4315	1.20671	0.271075	1.20671	24.6853	20.4567	-1.20791	1.75889
A730020M07Rik	100.355	143.964	117.751	139.689	72.9833	105.452	85.1748	107.861	90.3293	97.8003	159.791	71.9441	100.592	0.758216	0.82251	1.04516	0.0637293	1.04516	109.495	104.764	-1.26756	1.38464
A730063M14Rik	21.1758	30.9345	33.3453	17.1397	40.8212	32.1906	16.3798	10.1408	15.6694	24.7188	29.7482	13.0808	17.7515	0.087012	0.146305	1.47376	0.559497	1.47376	27.2434	18.4857	-1.05795	2.29782
A730081D07Rik	8.33403	5.96019	6.26679	10.2984	16.1932	11.1093	5.47351	6.45325	6.45209	16.1357	11.9448	11.4885	6.9161	0.759682	0.823357	0.916936	-0.125107	-1.09059	9.05213	9.87214	-1.90092	1.59824
A830009L08Rik	0	1.18979	5.21021	3.42794	9.89604	12.2102	1.09198	6.45325	0.921728	3.22419	0.84995	5.72283	0	0.450322	0.554256	1.62825	0.703321	1.62825	4.67953	2.87396	-2.17769	5.77347
A830010M20Rik	216.362	268.892	253.216	267.38	137.308	241.985	177.993	176.081	200.015	231.067	229.487	187.218	164.694	0.271549	0.371346	1.12898	0.175016	1.12898	223.603	198.058	-1.09959	1.40153
A830035O19Rik	20.3985	52.5128	30.1033	40.3159	34.6805	39.5291	29.1614	43.0097	38.8816	38.2267	50.9413	32.4089	12.5056	0.901546	0.93216	0.974752	-0.0368928	-1.0259	35.1489	36.0593	-1.53837	1.46167
A830052D11Rik	23.9379	46.4017	32.3033	20.5677	23.5031	33.3006	42.5874	11.9846	16.5911	11.822	20.3988	3.27019	30.572	0.00873453	0.0211781	2.01804	1.01296	2.01804	31.7112	15.7138	1.19404	3.41069
A830082K12Rik	5.52413	9.5183	7.29429	12.8548	7.42203	11.1002	12.0118	8.29703	6.45209	12.8967	17.8489	14.7158	28.5996	0.111735	0.179923	0.63618	-0.652494	-1.57188	9.4051	14.7837	-2.74459	1.1108
A830082N09Rik	37.7482	48.7813	54.1862	78.8427	32.1621	55.501	45.8633	56.2354	61.7558	50.5122	42.4975	58.8634	43.3925	0.843704	0.889664	0.970916	-0.0425821	-1.02996	50.7264	52.246	-1.38118	1.302
A930001C03Rik	80.2683	66.4589	65.5048	65.8943	40.3555	65.5383	52.5643	49.6751	41.3537	74.1844	68.1059	81.8963	84.9361	0.664247	0.74675	0.938772	-0.0911526	-1.06522	62.5896	66.6717	-1.41691	1.24872
A930004D18Rik	216.603	204.12	214.72	210.147	144.351	207.378	152.803	205.15	210.397	188.705	196.253	276.547	186.347	0.354904	0.458751	0.916448	-0.125875	-1.09117	193.25	210.868	-1.31272	1.10252
A930005H10Rik	94.8309	145.154	146.928	166.255	154.626	172.053	162.706	121.69	102.312	113.921	122.393	90.7477	125.246	0.00654438	0.0166059	1.32105	0.401683	1.32105	148.757	112.605	1.08084	1.61464
A930006K02Rik	10.1276	11.8979	14.5886	19.7107	4.94802	16.6503	16.3798	20.2816	25.8084	9.67256	18.6989	18.8036	20.71	0.141774	0.219239	0.713366	-0.487286	-1.4018	13.599	19.0631	-2.19975	1.11943
A930007A09Rik	121.531	70.1975	126.087	82.2706	86.5904	89.9116	114.658	138.284	161.302	167.658	127.492	125.085	142.998	0.000562943	0.00205481	0.689209	-0.536986	-1.45094	98.9605	143.586	-1.79271	-1.17432
A930012L18Rik	8.85901	19.5031	10.6517	15.4257	12.6826	5.5501	11.6064	15.1263	4.7126	14.7935	14.6506	3.37136	12.8205	0.731906	0.802015	1.1082	0.148219	1.1082	12.0209	10.8472	-1.62422	1.99472
A930013F10Rik	31.3034	21.4162	31.2612	39.4213	22.2661	25.5305	12.0118	37.7976	35.9474	32.2419	32.2981	40.8774	37.4753	0.0673897	0.118009	0.732163	-0.449763	-1.36582	26.4633	36.144	-1.90754	1.02256
A930015D03Rik	4.59972	8.3397	7.82114e-06	6.28219e-05	0.000368175	1.43528e-11	0.000573122	7.32676e-06	3.32599e-05	14.7199	14.2151	7.51364	3.02727	0.212716	0.30518	0.279836	-1.83734	-3.57352	1.84033	6.57645	-26.4869	2.07415
A930017K11Rik	277.778	497.791	313.456	337.545	315.722	337.453	326.725	300.799	261.062	350.421	392.017	277.776	291.66	0.330813	0.434083	1.0999	0.137375	1.0999	343.444	312.25	-1.10152	1.3326
A930017M01Rik	2.76206	8.32851	7.29429	2.57096	4.94802	5.5501	5.45992	12.9065	4.60864	2.14946	1.6999	4.90528	4.93096	0.998762	0.999101	0.999382	-0.000892451	-1.00062	5.20753	5.21075	-2.18623	2.18353
A930024E05Rik	47.8758	22.606	37.5135	23.1386	12.3701	18.8703	31.6675	35.9538	58.0688	63.409	14.4491	52.323	40.4339	0.0653243	0.115102	0.632785	-0.660214	-1.58032	27.8603	44.0281	-2.57097	1.02946
A930033H14Rik	52.4792	66.6281	66.6907	65.9879	53.1912	52.1709	65.5191	85.736	69.1296	75.231	96.8943	84.2074	63.1163	0.0110383	0.0258949	0.762397	-0.391386	-1.31165	60.4309	79.2644	-1.61688	-1.06404
A930037H05Rik	23.0172	33.3141	31.2612	43.7063	22.2661	37.8448	46.1433	30.4758	26.7301	42.9891	22.0987	17.1685	21.6962	0.198895	0.288822	1.27482	0.350298	1.27482	34.0079	26.6766	-1.13613	1.8464
AA388235	150.993	84.4749	129.213	103.695	131.123	132.092	158.338	120.768	118.903	105.323	77.3454	121.815	81.854	0.10062	0.164926	1.21851	0.285114	1.21851	127.181	104.375	-1.03903	1.54271
AA414768	72.7344	51.1609	54.1862	81.4136	40.8212	101.012	48.0473	90.3454	101.39	54.8112	70.5458	124.267	116.371	0.0324571	0.0642396	0.691935	-0.531291	-1.44522	64.398	93.0694	-2.02535	-1.03126
AA467197	22.0965	9.5183	9.37837	11.9978	1.23701	29.9705	17.4717	63.6106	34.1039	16.1209	22.0987	63.7687	71.9921	0.00080167	0.00277202	0.321893	-1.63535	-3.10662	14.5863	45.3141	-6.02716	-1.60127
AA536875	1.84138	8.32851	5.21021	2.57096	22.2661	27.7505	15.2878	2.76568	1.84346	4.29891	6.7996	1.63509	1.97239	0.00700137	0.0175787	3.65994	1.87182	3.65994	11.7853	3.22009	1.42546	9.39706
AA543186	58.924	63.0588	72.9429	79.6997	75.4573	86.5815	67.703	63.6106	31.3387	75.231	68.8459	56.4108	28.5996	0.0707116	0.122937	1.3342	0.415978	1.3342	72.0457	53.9991	-1.02465	1.82398
AA986860	933.578	893.531	1027.45	1206.64	979.708	993.468	908.531	1010.39	777.938	933.939	924.745	812.642	782.051	0.0436655	0.0822906	1.13613	0.184131	1.13613	992.445	873.53	1.00363	1.28612
[truncated: 15,923 more rows]

## Sheet: Lipidomics Fig4
Lipidomics data for Fig 4
[truncated: 269 more rows]

## Sheet: Lipidomics Fig7
Lipidomics data for Fig 7
[truncated: 217 more rows]

## Sheet: Lipidomics FigS7
Lipidomics data for Fig S7
[truncated: 200 more rows]
